# Supplementary material for: Epstein–Barr virus transcription factor Zta acts through distal regulatory elements to directly control cellular gene expression
Source: Nucleic Acids Res. 2015 Mar 16;43(7):3563–77. doi: 10.1093/nar/gkv212 (PMC4402532; doi:10.1093/nar/gkv212)
Supplement: SUPPLEMENTARY DATA [file supp_gkv212_nar-03402-v-2014-File004.xlsx]

## Sheet: supp table 1
genes with Zta binding peak
	number of Zta binding peaks (ChIP-Seq)
Gene	Proximal(<=2kb)	Intermediate(>2kb & <= 4kb)	Distal(>4kb)	sum sites
A4GALT	0	0	1	1
AACS	0	0	2	2
AATK-AS1	0	0	1	1
ABCA6	0	0	1	1
ABCB10	0	0	1	1
ABCC12	0	0	1	1
ABCG1	0	0	1	1
ABHD12	0	0	1	1
ABHD16B	0	0	4	4
ABLIM2	0	0	2	2
ABO	0	0	3	3
ABR	1	2	3	6
ABTB1	0	0	5	5
ACAP3	0	0	1	1
ACCSL	0	0	1	1
ACOT7	0	0	1	1
ACOX1	0	0	1	1
ACOX3	0	0	2	2
ACPT	0	1	0	1
ACR	0	0	1	1
ACSBG1	0	0	1	1
ACSBG2	0	1	0	1
ACSF3	0	0	5	5
ACSS1	0	0	2	2
ACTL6B	0	0	1	1
ACTL9	0	0	1	1
ACTR3BP2	0	0	1	1
ACTR3C	0	0	2	2
ACTRT2	0	0	3	3
ACVR1C	0	0	1	1
ACY3	1	0	0	1
ADA	0	0	1	1
ADAM12	0	0	1	1
ADAMTS10	1	0	0	1
ADAMTS14	0	0	1	1
ADAMTS17	0	0	2	2
ADAMTS2	0	0	2	2
ADAP1	0	0	1	1
ADARB1	0	0	1	1
ADARB2	0	0	3	3
ADARB2-AS1	1	0	4	5
ADCY1	0	0	1	1
ADCY3	0	0	1	1
ADD2	0	0	2	2
ADI1	0	0	3	3
ADIG	0	0	1	1
ADORA2B	0	0	1	1
ADPRHL1	0	0	3	3
ADRA2C	0	0	1	1
ADRBK1	0	1	0	1
ADRM1	0	0	4	4
ADSSL1	0	0	1	1
AFAP1	0	0	2	2
AFAP1-AS1	0	0	4	4
AFMID	0	1	0	1
AGAP1	0	0	4	4
AGBL2	0	0	1	1
AGPAT2	0	0	1	1
AGPAT3	0	1	3	4
AGPAT4	0	0	5	5
AGPAT5	0	0	2	2
AGTPBP1	0	0	2	2
AGTRAP	0	0	3	3
AGXT2L2	0	0	5	5
AHDC1	0	0	4	4
AHNAK	1	1	1	3
AHRR	0	1	3	4
AIF1L	0	0	1	1
AIPL1	0	0	1	1
AIRN	0	0	1	1
AJAP1	0	0	6	6
ALDH1A3	0	0	2	2
ALDH3A1	1	0	1	2
ALG1L2	0	0	4	4
ALYREF	0	0	1	1
AMBRA1	0	0	1	1
AMDHD2	1	0	0	1
AMHR2	0	0	1	1
AMN	0	0	2	2
AMZ1	0	0	1	1
ANGPT2	0	2	1	3
ANK1	0	0	3	3
ANKRD10	1	0	3	4
ANKRD11	0	0	2	2
ANKRD30BL	0	0	5	5
ANKRD33B	0	0	4	4
ANKRD54	1	0	0	1
ANO1	0	0	3	3
ANO2	0	0	4	4
ANP32B	0	0	2	2
ANTXRL	0	0	3	3
ANXA2	1	0	2	3
AP2A2	0	0	2	2
AP5Z1	0	0	2	2
APBB2	0	0	3	3
APC2	0	0	1	1
APOBEC3A	0	0	2	2
APOC4-APOC2	2	1	0	3
APOL5	0	0	1	1
APOPT1	0	0	1	1
AQP1	1	0	0	1
AQP3	0	0	1	1
AQPEP	0	0	1	1
ARF1	0	0	1	1
ARHGAP23	0	0	2	2
ARHGAP39	0	0	11	11
ARHGAP8	0	0	4	4
ARHGEF1	0	0	3	3
ARHGEF10	0	0	1	1
ARHGEF16	0	1	12	13
ARHGEF18	0	1	0	1
ARHGEF4	0	0	1	1
ARHGEF7	0	0	2	2
ARID5A	0	0	1	1
ARL16	0	0	1	1
ARL4C	0	0	2	2
ARL6IP5	1	0	0	1
ARMC6	0	1	0	1
ARPC1B	0	0	1	1
ARRB1	1	0	0	1
ARRDC2	0	0	3	3
ARRDC4	0	0	1	1
ASB1	0	0	2	2
ASB6	0	0	2	2
ASB7	0	0	2	2
ASGR1	0	2	0	2
ASGR2	0	0	2	2
ASPHD2	0	0	1	1
ASPSCR1	0	0	2	2
ATAD3B	2	0	2	4
ATAD3C	0	0	1	1
ATG4D	0	0	1	1
ATP11A	0	0	1	1
ATP13A2	0	0	1	1
ATP1A3	1	0	2	3
ATP2A3	0	0	4	4
ATP2B2	0	0	1	1
ATP2B3	0	0	1	1
ATP2C2	0	0	1	1
ATP4B	0	0	1	1
ATP5O	0	0	1	1
ATP6AP2	0	0	1	1
ATP6V0C	0	0	1	1
ATP8A2	0	0	1	1
ATPAF2	1	0	0	1
ATXN7L3	0	0	1	1
AURKAIP1	0	1	2	3
AXIN1	0	0	2	2
AXIN2	0	0	4	4
AXL	0	0	2	2
AZI1	0	0	2	2
BAALC	0	0	1	1
BAHCC1	1	0	0	1
BAI1	0	0	7	7
BAI2	0	0	3	3
BAIAP2	0	0	1	1
BAIAP2L2	0	0	1	1
BAIAP3	0	1	3	4
BAK1	0	0	1	1
BANF2	0	0	1	1
BANP	1	0	4	5
BARHL1	0	0	2	2
BARX1	0	0	1	1
BASP1	0	0	1	1
BASP1P1	0	0	2	2
BBC3	2	0	2	4
BCKDHA	0	0	1	1
BCL11B	0	0	7	7
BCL2	0	0	2	2
BCL2A1	1	0	0	1
BCRP2	0	0	1	1
BCRP3	2	0	0	2
BDH1	0	0	1	1
BDKRB2	0	0	1	1
BEGAIN	0	0	1	1
BEND7	0	0	1	1
BGN	0	0	4	4
BHLHA9	0	1	0	1
BIN1	0	0	2	2
BIRC5	0	0	1	1
BLM	0	0	1	1
BMP4	0	0	3	3
BMP7	0	0	1	1
BMS1	0	0	1	1
BNIP3	0	0	1	1
BOD1L1	0	0	1	1
BOK-AS1	0	0	2	2
BPIFB1	0	0	2	2
BRD1	1	0	0	1
BREA2	2	1	0	3
BRF1	0	0	1	1
BRMS1	0	3	0	3
BRSK2	4	1	3	8
BSDC1	0	0	1	1
BSG	0	0	1	1
BTBD2	0	0	1	1
BTBD9	0	0	1	1
C10orf108	0	0	2	2
C10orf47	0	0	1	1
C10orf91	0	1	5	6
C11orf20	0	1	0	1
C11orf21	0	0	1	1
C11orf53	0	0	1	1
C11orf85	0	0	1	1
C12orf44	0	0	5	5
C13orf35	0	0	2	2
C14orf166B	0	0	1	1
C14orf177	0	0	1	1
C14orf180	0	0	13	13
C14orf2	0	0	1	1
C14orf64	0	1	1	2
C16orf11	0	1	0	1
C16orf45	0	0	2	2
C16orf78	0	0	1	1
C16orf80	0	0	1	1
C16orf95	1	0	8	9
C17orf102	0	0	1	1
C17orf53	0	1	0	1
C17orf56	1	0	1	2
C17orf67	0	0	2	2
C17orf72	1	0	0	1
C17orf89	0	0	1	1
C17orf96	0	0	1	1
C18orf42	0	0	1	1
C18orf56	0	0	1	1
C18orf62	0	0	1	1
C19orf33	0	1	0	1
C19orf35	1	0	0	1
C19orf38	0	0	1	1
C19orf42	1	0	0	1
C19orf6	0	0	1	1
C19orf81	0	0	1	1
C1QA	0	0	3	3
C1QB	0	1	1	2
C1QTNF1	0	0	1	1
C1QTNF8	0	0	1	1
C1QTNF9	0	0	3	3
C1orf130	1	0	1	2
C1orf159	0	0	3	3
C1orf187	0	0	1	1
C1orf198	1	0	1	2
C1orf200	0	0	1	1
C1orf63	0	0	1	1
C1orf65	0	0	1	1
C1orf86	0	0	4	4
C20orf112	0	0	1	1
C20orf132	1	0	0	1
C20orf141	0	1	0	1
C20orf151	0	0	1	1
C20orf24	1	0	0	1
C20orf3	0	0	1	1
C21orf128	0	0	4	4
C21orf59	0	0	2	2
C21orf90	0	0	3	3
C22orf28	0	0	1	1
C22orf34	0	0	11	11
C22orf40	0	0	2	2
C2CD2	0	0	1	1
C2CD4C	0	0	3	3
C2orf40	0	1	1	2
C2orf48	0	0	1	1
C2orf54	1	0	0	1
C2orf62	0	0	1	1
C2orf71	0	0	1	1
C2orf82	0	0	2	2
C3	0	0	1	1
C3orf22	1	0	2	3
C3orf37	0	1	1	2
C4orf6	0	0	1	1
C5orf55	0	0	1	1
C6orf118	0	0	1	1
C6orf223	0	0	3	3
C7orf23	0	0	1	1
C7orf33	0	0	1	1
C8orf12	0	0	1	1
C8orf42	0	0	6	6
C8orf84	0	0	1	1
C8orf86	1	0	1	2
C9orf106	0	0	2	2
C9orf171	0	0	2	2
C9orf50	0	0	1	1
C9orf62	0	0	2	2
C9orf69	0	0	4	4
CA5A	1	0	1	2
CABIN1	0	0	1	1
CACNA1C	0	0	3	3
CACNA1E	0	0	1	1
CACNA1H	0	0	5	5
CACNA1I	0	0	4	4
CACNA2D2	0	0	2	2
CACNA2D3	0	0	1	1
CACNG1	0	0	2	2
CADM1	0	0	1	1
CALML3	0	0	1	1
CALN1	2	0	1	3
CALY	3	1	1	5
CAMK1G	0	0	2	2
CAMK2A	0	0	1	1
CAMSAP1	0	0	1	1
CAMSAP3	2	0	0	2
CAMTA1	0	0	1	1
CAP1	0	0	1	1
CAPSL	0	0	1	1
CARD11	0	0	2	2
CARHSP1	0	1	0	1
CARKD	0	0	3	3
CASKIN1	0	0	2	2
CASZ1	0	2	6	8
CATSPERD	0	0	2	2
CAV3	0	0	2	2
CBFA2T3	0	0	6	6
CBLN1	0	0	1	1
CBLN4	0	0	1	1
CBR1	0	0	1	1
CBS	0	1	0	1
CBX4	0	0	1	1
CBX6	1	0	0	1
CCDC124	1	0	0	1
CCDC127	0	0	2	2
CCDC130	0	0	3	3
CCDC166	1	0	0	1
CCDC40	0	0	2	2
CCDC42B	0	0	1	1
CCDC57	0	0	2	2
CCDC84	0	0	1	1
CCDC86	0	1	1	2
CCDC88B	0	0	2	2
CCDC88C	0	0	1	1
CCDC96	0	0	2	2
CCDC97	0	0	2	2
CCL17	0	0	1	1
CCL25	0	0	1	1
CCND1	0	0	2	2
CCND3	0	0	1	1
CCR6	0	1	0	1
CCR7	0	0	1	1
CCT6A	0	1	0	1
CCZ1B	0	0	6	6
CD1C	0	0	1	1
CD226	0	0	1	1
CD300A	1	0	0	1
CD300C	1	0	1	2
CD300LB	0	0	1	1
CD55	0	0	1	1
CD7	0	0	1	1
CD82	0	0	1	1
CD83	0	0	2	2
CD97	0	0	2	2
CDC16	0	0	2	2
CDC34	0	1	0	1
CDC42BPB	0	0	1	1
CDC42BPG	0	0	2	2
CDC42EP4	0	0	3	3
CDH11	0	0	1	1
CDH22	0	0	2	2
CDH4	0	0	16	16
CDH5	0	0	1	1
CDHR2	0	0	2	2
CDHR3	0	0	1	1
CDK2AP1	0	0	1	1
CDKN1A	0	0	1	1
CDRT7	0	0	1	1
CDYL	0	0	1	1
CEBPG	0	0	1	1
CECR5	0	0	5	5
CELF4	1	0	0	1
CELP	0	0	1	1
CELSR1	1	0	3	4
CENPC1	0	0	2	2
CEP104	0	0	1	1
CEP170	0	0	1	1
CEP68	0	0	2	2
CERK	0	0	1	1
CFL2	0	0	1	1
CGB	1	0	0	1
CGREF1	1	0	0	1
CHCHD2	0	0	1	1
CHCHD8	0	0	1	1
CHD8	0	0	1	1
CHMP1B	0	0	3	3
CHMP6	0	0	15	15
CHRFAM7A	0	0	1	1
CHRM1	0	0	1	1
CHRNA4	0	0	3	3
CHRNA6	0	0	1	1
CHST11	0	0	1	1
CHST13	0	0	1	1
CHSY1	0	0	4	4
CIITA	1	0	0	1
CLC	0	0	1	1
CLIP4	0	0	1	1
CLK3	0	0	1	1
CLK4	1	0	0	1
CLMP	0	0	1	1
CLN8	0	0	1	1
CLPTM1L	0	0	1	1
CMTM6	0	0	1	1
CNEP1R1	0	0	2	2
CNGB1	0	0	1	1
CNIH3	0	0	1	1
CNNM4	0	0	2	2
CNO	2	1	2	5
CNOT10	1	0	0	1
CNPY1	0	0	3	3
CNTF	0	0	2	2
CNTN2	0	0	1	1
CNTNAP1	0	1	0	1
CNTROB	0	0	1	1
COBL	0	0	2	2
COG7	0	0	1	1
COL18A1	0	1	2	3
COL22A1	0	0	3	3
COL27A1	1	0	0	1
COL4A1	0	0	1	1
COL4A2	0	0	5	5
COL5A1	0	0	5	5
COL5A3	1	0	0	1
COL6A1	0	0	1	1
COL6A2	0	0	2	2
COLEC12	0	0	1	1
COMP	0	0	1	1
COMT	0	0	1	1
COPS8	0	0	9	9
CORO2A	0	0	2	2
COTL1	0	0	1	1
COX4I1	0	0	1	1
CPA1	0	0	1	1
CPLX1	0	0	4	4
CPLX2	0	1	0	1
CPNE5	0	0	2	2
CPNE6	1	0	0	1
CPNE7	0	0	1	1
CPSF4L	0	0	1	1
CPT1A	0	0	5	5
CPXM1	1	0	1	2
CPZ	0	0	3	3
CRAMP1L	0	0	1	1
CREB3L1	0	0	1	1
CREB5	0	0	2	2
CREG2	0	0	1	1
CRHR1	0	0	1	1
CRISPLD2	0	0	1	1
CRLF1	1	0	0	1
CRMP1	1	0	1	2
CRTC1	0	0	6	6
CRX	0	0	1	1
CRYAA	0	0	7	7
CRYBB2	0	0	1	1
CRYGN	0	0	2	2
CSF1	0	0	1	1
CSF3R	0	0	4	4
CSNK1D	1	0	12	13
CSNK1E	0	0	1	1
CSNK2A1P	0	0	2	2
CSPG4	0	0	4	4
CSPG5	0	0	1	1
CST3	0	0	1	1
CST7	0	0	1	1
CST8	0	0	2	2
CSTB	0	0	4	4
CSTF2T	0	0	1	1
CSTL1	0	0	1	1
CTBP1	0	0	1	1
CTCFL	0	0	1	1
CTDP1	0	0	11	11
CTF1	1	0	0	1
CTNNBL1	0	0	2	2
CTRC	0	1	0	1
CTTN	0	1	3	4
CUX1	0	0	2	2
CUX2	0	0	2	2
CWC22	0	0	1	1
CXCR7	0	0	1	1
CXXC11	0	0	3	3
CXXC5	0	0	4	4
CYB5R3	1	0	0	1
CYGB	1	0	0	1
CYP11A1	0	0	1	1
CYP3A5	0	0	1	1
CYP4F11	1	2	0	3
CYP4F12	1	2	0	3
CYP4F8	4	0	1	5
CYS1	0	0	1	1
CYSLTR2	0	0	1	1
CYTH1	0	0	1	1
CYTH2	0	0	1	1
CYTH4	0	0	2	2
D2HGDH	0	0	1	1
DAAM2	0	0	1	1
DAB1	0	1	0	1
DAB2IP	0	0	4	4
DACT2	0	0	1	1
DAD1	0	0	2	2
DAGLA	0	0	2	2
DAO	0	0	1	1
DAOA	0	0	2	2
DAP	0	0	2	2
DAPL1	0	0	1	1
DAZAP1	0	0	6	6
DBH	0	0	1	1
DBNDD1	0	0	5	5
DCHS1	1	0	0	1
DCPS	1	0	0	1
DCT	0	0	1	1
DCTD	0	0	2	2
DDI2	0	0	1	1
DDTL	0	1	0	1
DDX18	1	0	0	1
DDX27	1	0	0	1
DDX31	0	0	1	1
DDX51	1	0	1	2
DDX54	0	0	1	1
DEFA6	0	0	2	2
DEFB131	0	0	1	1
DENND1C	1	0	0	1
DENND3	0	0	3	3
DERL1	0	0	2	2
DGAT1	0	0	1	1
DGKD	0	0	1	1
DGKZ	1	0	0	1
DHX34	1	0	0	1
DHX35	0	0	1	1
DIO3	0	0	2	2
DIO3OS	0	0	1	1
DIP2C	0	0	3	3
DIRAS2	0	0	3	3
DKFZP434K028	1	0	1	2
DKFZp566F0947	0	0	2	2
DLG2	0	0	1	1
DLGAP2	0	0	3	3
DLGAP3	0	0	1	1
DLGAP4	0	0	1	1
DLK1	1	0	5	6
DLL1	0	0	1	1
DLL4	0	0	1	1
DLX2	0	0	1	1
DLX4	0	0	1	1
DMAP1	0	0	2	2
DNAH10	0	0	1	1
DNAH17	0	0	3	3
DNAJA2	0	0	1	1
DNAJB6	0	0	4	4
DNAJB8-AS1	0	0	1	1
DNAJC22	0	1	1	2
DNAL4	0	0	3	3
DNASE1L3	0	1	0	1
DNASE2	0	0	2	2
DNM1P46	0	0	2	2
DNMBP-AS1	0	0	1	1
DOC2A	2	0	0	2
DOC2B	2	0	3	5
DOC2GP	1	0	0	1
DOK7	0	0	4	4
DOT1L	0	0	3	3
DPEP1	1	0	2	3
DPF1	1	0	0	1
DPF3	0	0	2	2
DPH1	0	1	0	1
DPH3P1	1	0	0	1
DPM3	0	0	1	1
DPP6	0	0	5	5
DPYSL4	0	0	1	1
DRD4	0	0	3	3
DRD5	0	0	2	2
DSC3	0	0	1	1
DSCAM	0	0	1	1
DSCAML1	0	0	1	1
DSN1	0	0	3	3
DTYMK	0	0	2	2
DUSP1	0	0	1	1
DUSP10	0	0	1	1
DUSP22	0	0	2	2
DUSP4	0	0	7	7
DVL1	0	0	2	2
DYNLRB2	0	0	1	1
DYNLT1	0	0	1	1
E2F6	0	0	1	1
EBF1	0	0	1	1
EBI3	0	0	1	1
EDEM2	0	1	0	1
EDN2	0	0	4	4
EDN3	0	0	4	4
EDNRB	0	0	1	1
EEFSEC	0	0	1	1
EFCAB1	0	0	1	1
EFCAB6	0	0	2	2
EFHD1	0	0	1	1
EFHD2	0	0	1	1
EFNA2	0	1	0	1
EFNA3	2	0	0	2
EGFL7	0	0	1	1
EGFR	0	0	1	1
EGLN3	0	0	1	1
EGR3	0	0	1	1
EHD1	0	0	3	3
EHD4	0	0	1	1
EHMT1	0	0	2	2
EIF2C2	0	0	2	2
EIF3D	0	0	2	2
EIF4A3	0	1	0	1
ELAVL1	0	0	1	1
ELAVL3	0	0	1	1
ELFN1	0	1	3	4
ELK2AP	0	0	16	16
ELL	0	0	2	2
ELMO2	0	0	1	1
ELMO3	1	0	0	1
ELN	0	0	2	2
ELOVL6	0	0	1	1
EMBP1	0	0	1	1
EMID1	0	0	1	1
EMID2	0	0	2	2
EML1	0	0	3	3
EN2	1	0	5	6
ENC1	0	0	1	1
ENGASE	0	0	4	4
ENO1	0	1	0	1
ENO1-AS1	1	0	0	1
ENO4	0	0	1	1
ENPP6	0	0	1	1
ENPP7	0	0	1	1
EP400	1	0	0	1
EPB41L1	1	1	0	2
EPHA4	1	0	1	2
EPHA8	0	0	2	2
EPHB3	1	0	0	1
EPN1	1	0	0	1
ERAS	0	0	1	1
ERCC1	1	0	0	1
ERCC2	0	0	1	1
ERCC4	0	0	1	1
ERGIC3	0	1	0	1
ERICH1	0	0	10	10
ESRG	0	0	1	1
ESRP1	0	0	1	1
EVI5L	0	1	0	1
EXOC3	0	0	1	1
EXOC7	0	0	1	1
EYA2	0	0	1	1
EZH2	0	0	1	1
F10	1	1	0	2
F11R	1	0	0	1
F7	0	1	1	2
FA2H	0	0	1	1
FADD	0	0	2	2
FADS3	0	0	1	1
FAHD1	0	0	1	1
FAIM2	0	0	5	5
FAIM3	1	1	0	2
FAM100B	0	0	1	1
FAM101A	0	0	1	1
FAM101B	0	0	2	2
FAM102A	0	0	1	1
FAM109A	1	0	0	1
FAM110C	0	0	4	4
FAM117B	0	0	1	1
FAM129B	0	0	1	1
FAM131A	0	0	1	1
FAM131C	1	0	0	1
FAM150B	0	0	4	4
FAM155A	0	0	2	2
FAM163B	0	0	4	4
FAM167A	0	0	1	1
FAM169B	0	0	1	1
FAM176C	0	0	1	1
FAM178A	0	0	1	1
FAM179A	0	0	2	2
FAM184A	0	0	1	1
FAM189A2	0	0	1	1
FAM196A	0	0	1	1
FAM19A5	0	0	7	7
FAM200A	0	0	1	1
FAM20C	1	0	4	5
FAM41C	1	0	1	2
FAM53A	1	0	7	8
FAM65B	0	0	1	1
FAM65C	0	0	1	1
FAM69C	0	0	3	3
FAM70B	1	1	2	4
FAM71F1	0	0	1	1
FAM75D1	0	0	1	1
FAM82A1	0	0	1	1
FAM83C	1	0	0	1
FAM83D	0	0	1	1
FAM84A	0	0	1	1
FAM86C2P	0	0	1	1
FAM86DP	0	0	7	7
FAM86EP	0	0	7	7
FAM8A1	0	0	3	3
FANCA	0	0	1	1
FANK1	0	0	1	1
FARP1	0	0	1	1
FASN	0	0	1	1
FASTKD5	2	0	0	2
FAT1	0	0	2	2
FAT3	0	0	1	1
FBLN1	0	0	2	2
FBLN2	1	0	1	2
FBLN7	0	0	1	1
FBRSL1	0	0	3	3
FBXL14	1	0	0	1
FBXO25	0	0	1	1
FBXO31	0	1	2	3
FCGR2A	0	0	1	1
FCGRT	1	0	0	1
FCN1	0	0	3	3
FERD3L	0	0	1	1
FES	1	0	0	1
FGD3	1	0	0	1
FGF18	0	0	2	2
FGF19	0	0	2	2
FGF3	0	0	1	1
FGFR2	0	0	1	1
FGFRL1	0	0	4	4
FHAD1	0	0	1	1
FIGN	0	0	1	1
FJX1	0	0	1	1
FLJ16171	0	0	1	1
FLJ31485	0	0	1	1
FLJ33581	0	0	1	1
FLJ35424	0	0	7	7
FLJ36777	0	0	2	2
FLJ39639	1	0	0	1
FLJ40292	0	0	8	8
FLJ40852	0	0	1	1
FLJ41350	0	0	1	1
FLJ41649	0	0	1	1
FLJ42102	0	0	2	2
FLJ43860	0	0	4	4
FLJ44054	0	0	3	3
FLJ44511	0	0	1	1
FLJ45079	1	0	4	5
FLJ46257	0	0	2	2
FLJ46300	0	0	5	5
FN3KRP	0	0	1	1
FNBP1	0	0	1	1
FNBP4	0	0	1	1
FNDC1	0	0	1	1
FOSB	0	1	4	5
FOXA2	0	0	1	1
FOXC1	0	0	2	2
FOXD2	0	1	7	8
FOXF1	0	1	0	1
FOXL1	0	0	6	6
FOXN1	0	0	1	1
FOXP4	0	0	2	2
FRG1	0	0	2	2
FRMD1	4	0	0	4
FRMD4A	0	0	2	2
FRMD6-AS1	0	0	1	1
FSCN1	0	0	1	1
FSTL4	0	0	1	1
FURIN	0	0	1	1
FZD10	0	0	4	4
FZD8	0	0	1	1
FZR1	0	2	0	2
G6PC3	0	0	1	1
GAA	0	0	1	1
GABRP	0	0	1	1
GABRQ	0	0	1	1
GADD45B	0	0	7	7
GAK	0	0	2	2
GAL	0	0	2	2
GAL3ST2	1	0	0	1
GALNT2	0	0	1	1
GALNTL2	0	0	1	1
GALNTL4	1	0	0	1
GALNTL5	0	0	1	1
GALR1	0	0	1	1
GARNL3	0	0	1	1
GAS1	0	0	1	1
GAS6	1	0	1	2
GAS7	0	0	1	1
GATA5	0	0	3	3
GATAD1	0	0	1	1
GCDH	1	0	1	2
GCNT1	0	0	1	1
GDAP1L1	0	0	2	2
GDF15	0	0	1	1
GDF2	0	0	4	4
GDF5	0	2	1	3
GET4	0	0	1	1
GGTLC1	0	0	3	3
GGTLC2	0	0	4	4
GHRH	0	0	1	1
GINS1	1	0	0	1
GINS2	0	0	1	1
GIPR	1	1	0	2
GLI2	0	0	2	2
GLIS1	0	1	3	4
GLOD4	0	0	4	4
GLP2R	0	0	1	1
GLRX3	0	0	4	4
GLT1D1	0	0	1	1
GLT6D1	0	0	1	1
GLTSCR1	0	0	2	2
GMFG	0	0	1	1
GML	0	0	1	1
GNA12	0	0	1	1
GNA13	0	0	1	1
GNA15	0	0	4	4
GNAS	0	0	1	1
GNB1	0	0	2	2
GNG7	0	0	6	6
GNG8	0	2	0	2
GNPTG	1	0	0	1
GOLGA1	0	0	2	2
GOLGA7B	0	0	3	3
GOLGA8IP	0	0	1	1
GOLT1A	0	0	1	1
GOT2	0	0	1	1
GPATCH4	1	0	0	1
GPC1	0	0	4	4
GPC3	0	0	2	2
GPER	0	0	3	3
GPIHBP1	0	0	1	1
GPR123	0	0	3	3
GPR124	0	0	1	1
GPR132	0	0	1	1
GPR133	0	2	4	6
GPR137B	0	0	1	1
GPR141	0	0	2	2
GPR146	0	0	2	2
GPR153	0	0	1	1
GPR162	0	1	0	1
GPR56	1	1	5	7
GPR78	0	1	0	1
GPR84	0	0	1	1
GPRC5A	0	0	1	1
GPRC5C	1	0	0	1
GPRIN1	0	0	3	3
GPT2	0	0	1	1
GRAMD1B	0	0	1	1
GRAMD3	0	0	1	1
GRAMD4	2	1	2	5
GREM2	0	0	2	2
GRIK3	0	0	2	2
GRIK4	0	0	1	1
GRIN1	1	1	3	5
GRIN2A	0	0	1	1
GRK5	0	0	1	1
GRK7	0	0	1	1
GRM4	0	0	1	1
GRWD1	0	1	0	1
GSDMD	2	0	0	2
GSG1	0	0	1	1
GSG1L	0	0	2	2
GSG2	0	0	1	1
GSTT2	0	0	2	2
GSTT2B	0	0	2	2
GTF2IRD1	0	0	4	4
GTF3A	0	0	1	1
GTPBP3	0	0	1	1
GTPBP5	0	0	1	1
GUCA2B	0	0	1	1
GUSBP11	0	0	1	1
GUSBP4	0	0	3	3
GYPC	0	0	3	3
GZF1	0	1	0	1
GZMB	0	0	4	4
H1FX	0	0	1	1
H2AFY2	0	0	1	1
HAO1	0	0	1	1
HAPLN3	0	0	1	1
HAS1	2	0	0	2
HBQ1	1	0	2	3
HCG27	0	0	1	1
HCG9	0	0	1	1
HCN2	0	1	0	1
HCN4	0	0	6	6
HEATR7A	0	0	1	1
HECTD1	0	0	1	1
HELT	0	0	1	1
HERC2	0	0	3	3
HERC2P3	0	0	1	1
HERC2P9	2	0	0	2
HEXDC	0	0	3	3
HEYL	0	0	4	4
HFM1	0	0	1	1
HIF1AN	0	0	1	1
HIF3A	0	0	1	1
HMG20B	0	1	4	5
HMOX2	2	0	0	2
HMP19	0	0	1	1
HMX1	0	0	1	1
HNF4A	2	1	0	3
HOMER3	0	0	2	2
HOTTIP	1	0	0	1
HOXC10	0	1	0	1
HPCAL1	1	0	2	3
HRC	0	0	1	1
HRH1	0	0	2	2
HRH3	0	0	1	1
HS3ST2	0	0	1	1
HS6ST1	0	0	7	7
HSD17B2	0	0	1	1
HSD3B7	0	0	2	2
HSP90AA1	0	0	1	1
HSP90AA4P	0	0	4	4
HSPA12B	1	0	0	1
HSPA9	0	0	2	2
HSPB1	0	0	1	1
HTA	0	0	1	1
HTR2A	0	0	1	1
HTRA3	0	0	1	1
HUNK	0	0	1	1
HUS1B	0	0	1	1
HYI	0	0	2	2
IAH1	0	0	1	1
ICOSLG	0	0	3	3
ID1	0	0	1	1
ID2	0	0	3	3
ID4	0	0	1	1
IDUA	2	0	0	2
IER3	0	0	1	1
IER5L	0	0	2	2
IFITM10	0	1	2	3
IGFBP4	0	0	1	1
IGLL5	0	0	1	1
IGSF21	0	0	2	2
IGSF9B	1	0	4	5
IKZF1	0	0	1	1
IL11RA	2	0	0	2
IL17B	0	0	1	1
IL17D	0	0	2	2
IL17REL	0	0	1	1
IL1R2	0	0	1	1
IL21R	0	0	2	2
IL27	0	0	1	1
IL6R	0	0	1	1
INHBB	0	0	6	6
INO80	0	0	1	1
INO80D	0	0	2	2
INPP1	0	0	1	1
INPP5A	0	0	5	5
INSC	0	0	1	1
INSIG1	0	0	3	3
INSR	0	0	2	2
INTS1	0	1	0	1
IQCE	0	0	4	4
IQSEC1	0	0	3	3
IRF2BP1	0	0	2	2
IRF8	0	0	4	4
IRGM	1	0	0	1
IRS2	0	0	2	2
IRS4	0	0	1	1
IRX1	0	0	2	2
IRX2	0	0	6	6
IRX3	0	0	1	1
IRX4	0	0	5	5
IRX5	0	0	1	1
ISLR2	0	0	1	1
ISPD	0	0	3	3
ITFG3	0	0	1	1
ITGA11	0	0	2	2
ITGAE	0	0	2	2
ITGAX	0	0	3	3
ITGB1BP3	0	0	1	1
ITPK1-AS1	0	0	2	2
ITPKB	0	0	3	3
IYD	1	0	2	3
JAG1	0	0	1	1
JAKMIP3	0	0	3	3
JAM3	0	0	2	2
JOSD2	0	0	1	1
JPH3	0	0	8	8
KCNAB2	3	1	0	4
KCND2	0	0	1	1
KCNG2	0	1	9	10
KCNIP1	0	0	1	1
KCNIP2	1	0	0	1
KCNIP3	0	0	2	2
KCNIP4	0	0	1	1
KCNJ12	0	0	3	3
KCNJ6	0	0	1	1
KCNK3	0	0	2	2
KCNK9	0	0	6	6
KCNMA1	0	0	1	1
KCNQ1	0	0	1	1
KCNQ1DN	0	0	1	1
KCNT1	0	0	1	1
KCNU1	0	1	0	1
KCTD10	0	0	1	1
KCTD15	0	0	2	2
KCTD2	0	0	1	1
KDM4A	0	0	1	1
KDM4B	0	0	3	3
KIAA0040	0	0	2	2
KIAA0182	0	0	3	3
KIAA0226L	0	0	2	2
KIAA0284	0	0	2	2
KIAA0513	1	0	0	1
KIAA0947	0	0	1	1
KIAA1024	0	0	2	2
KIAA1462	0	0	1	1
KIAA1522	0	0	1	1
KIAA1530	0	1	1	2
KIAA1644	0	0	3	3
KIAA1751	0	0	1	1
KIAA1908	0	0	1	1
KIF13B	0	0	3	3
KIF19	0	0	1	1
KIF1A	0	0	3	3
KIF21B	0	0	2	2
KIF23	0	0	1	1
KIF24	0	0	1	1
KIF26A	0	0	9	9
KIF26B	0	0	2	2
KIF2A	0	0	1	1
KIF3B	0	0	1	1
KIFC3	1	0	0	1
KIR3DX1	0	0	1	1
KIRREL3-AS3	0	0	1	1
KLC3	1	1	0	2
KLF11	0	0	16	16
KLF13	0	0	2	2
KLF2	0	0	3	3
KLF6	0	0	4	4
KLHDC7A	0	0	2	2
KLHL13	0	0	1	1
KLHL30	0	0	1	1
KLKP1	0	0	2	2
KNDC1	0	2	6	8
KPNA3	1	0	1	2
KRT42P	0	0	1	1
KRT78	0	0	2	2
KRT82	0	0	1	1
KRTAP5-10	0	0	1	1
KRTAP5-11	0	0	1	1
KRTAP5-7	0	0	1	1
LAMA5	0	0	1	1
LAMB1	1	0	0	1
LAMC3	0	0	1	1
LAMP1	0	0	2	2
LAMP5	0	0	1	1
LAPTM5	0	0	1	1
LARGE	0	0	1	1
LAT2	0	0	1	1
LATS2	0	0	1	1
LBX1	0	0	1	1
LCLAT1	0	0	1	1
LCP1	1	0	1	2
LDLR	0	1	4	5
LDLRAD2	0	1	0	1
LDOC1L	0	0	2	2
LEPROTL1	0	1	0	1
LFNG	0	0	1	1
LGALS1	0	0	1	1
LGALS17A	0	1	0	1
LGALS3BP	0	0	2	2
LHB	0	0	1	1
LHPP	0	0	1	1
LHX1	0	0	1	1
LHX2	0	0	6	6
LHX3	0	0	1	1
LHX5	0	0	3	3
LIG1	0	0	1	1
LIG4	0	0	1	1
LILRB1	1	0	0	1
LIME1	0	1	4	5
LIN7B	2	0	0	2
LINC00051	0	0	10	10
LINC00111	0	0	1	1
LINC00163	0	1	1	2
LINC00176	0	0	3	3
LINC00200	1	0	3	4
LINC00208	0	0	1	1
LINC00235	1	0	0	1
LINC00239	0	0	1	1
LINC00242	0	0	2	2
LINC00254	1	0	0	1
LINC00263	0	1	0	1
LINC00273	2	0	1	3
LINC00290	0	0	5	5
LINC00299	0	0	1	1
LINC00304	0	2	0	2
LINC00313	0	0	1	1
LINC00315	0	0	1	1
LINC00323	0	1	0	1
LINC00343	0	0	1	1
LINC00346	1	0	1	2
LINC00442	0	0	1	1
LINC00469	0	0	5	5
LINC00494	0	0	11	11
LINC00521	0	0	1	1
LINC00535	0	0	4	4
LINC00552	1	1	1	3
LINC00588	0	0	1	1
LINC00589	0	0	1	1
LINGO1	0	0	2	2
LMF1	0	0	3	3
LMTK3	1	0	0	1
LMX1B	0	0	2	2
LOC100128264	0	0	2	2
LOC100128292	0	0	1	1
LOC100128511	0	0	1	1
LOC100128946	0	0	6	6
LOC100129027	0	0	8	8
LOC100129196	0	0	5	5
LOC100129316	0	0	1	1
LOC100129534	0	1	3	4
LOC100129617	0	0	4	4
LOC100129917	0	0	3	3
LOC100130238	0	0	5	5
LOC100130417	0	1	0	1
LOC100130522	0	0	1	1
LOC100130705	0	0	1	1
LOC100130872	1	0	0	1
LOC100131138	0	0	1	1
LOC100131176	0	0	2	2
LOC100131257	0	0	2	2
LOC100131655	0	0	1	1
LOC100132707	0	0	4	4
LOC100132987	0	0	1	1
LOC100133461	0	0	2	2
LOC100144597	1	0	3	4
LOC100190940	1	0	3	4
LOC100271702	0	1	0	1
LOC100287036	0	0	2	2
LOC100287225	0	0	1	1
LOC100288122	0	0	3	3
LOC100288524	0	0	4	4
LOC100288814	0	0	1	1
LOC100289187	1	0	0	1
LOC100302640	0	0	1	1
LOC100499467	0	1	2	3
LOC100505681	0	0	1	1
LOC100505746	1	0	3	4
LOC100505835	0	0	2	2
LOC100505964	0	1	0	1
LOC100506172	0	0	1	1
LOC100506190	0	0	2	2
LOC100506274	0	0	1	1
LOC100506585	0	0	21	21
LOC100506599	0	0	1	1
LOC100506688	0	0	1	1
LOC100506779	1	0	0	1
LOC100506795	0	0	1	1
LOC100506888	0	2	0	2
LOC100507032	0	0	1	1
LOC100507127	0	0	1	1
LOC100507156	0	3	1	4
LOC100507206	0	0	1	1
LOC100507246	0	0	1	1
LOC100507470	0	0	1	1
LOC100507584	0	0	2	2
LOC116437	0	0	4	4
LOC145845	0	1	0	1
LOC146513	0	0	1	1
LOC147670	0	0	1	1
LOC148189	0	0	4	4
LOC148413	1	1	0	2
LOC149086	0	1	0	1
LOC149773	0	0	1	1
LOC150197	0	0	1	1
LOC150935	0	0	6	6
LOC151171	0	0	2	2
LOC154449	0	0	2	2
LOC154822	0	0	1	1
LOC200261	1	0	4	5
LOC200772	0	0	2	2
LOC201617	0	0	1	1
LOC221122	0	0	1	1
LOC253044	0	0	2	2
LOC282980	0	0	3	3
LOC283143	0	0	1	1
LOC283177	0	0	10	10
LOC283214	0	0	1	1
LOC283663	0	0	1	1
LOC283856	0	0	1	1
LOC284395	0	0	1	1
LOC284661	0	0	4	4
LOC284751	0	1	1	2
LOC284788	0	0	2	2
LOC284798	1	0	1	2
LOC284801	1	0	0	1
LOC284837	0	0	2	2
LOC284889	0	0	1	1
LOC284933	0	0	2	2
LOC285326	0	0	1	1
LOC285375	0	0	2	2
LOC285441	0	0	1	1
LOC285577	0	0	1	1
LOC285593	0	0	1	1
LOC285696	0	0	1	1
LOC285889	0	0	2	2
LOC285954	0	0	1	1
LOC286083	0	0	8	8
LOC286114	0	0	4	4
LOC286177	0	0	1	1
LOC339568	0	0	2	2
LOC339593	0	0	2	2
LOC339685	0	0	9	9
LOC339822	0	0	1	1
LOC340094	0	0	1	1
LOC340515	0	0	1	1
LOC386758	1	0	0	1
LOC388630	0	0	3	3
LOC388948	0	0	2	2
LOC389033	0	0	1	1
LOC389458	0	0	1	1
LOC389493	0	0	1	1
LOC399708	0	0	1	1
LOC399715	0	0	1	1
LOC399829	0	1	11	12
LOC400238	0	0	1	1
LOC400548	0	0	1	1
LOC400550	2	0	1	3
LOC400655	0	0	1	1
LOC400927	0	0	1	1
LOC400940	0	0	1	1
LOC400958	0	1	1	2
LOC401164	0	0	1	1
LOC401431	0	0	2	2
LOC401557	0	0	1	1
LOC440117	0	0	3	3
LOC441666	0	0	2	2
LOC442497	0	0	5	5
LOC503519	0	0	1	1
LOC643529	0	0	1	1
LOC643542	0	0	1	1
LOC643955	0	0	1	1
LOC644649	0	0	1	1
LOC645166	0	0	1	1
LOC645355	0	0	1	1
LOC645752	0	0	4	4
LOC647323	0	0	1	1
LOC647946	0	0	6	6
LOC654342	0	0	2	2
LOC727710	0	0	7	7
LOC727982	0	0	1	1
LOC728175	0	0	2	2
LOC728323	0	0	4	4
LOC728716	0	0	4	4
LOC729603	1	2	0	3
LOC729911	0	0	1	1
LOC731779	0	0	1	1
LOC84931	0	0	3	3
LOC90834	0	0	1	1
LOC93622	0	0	1	1
LPCAT1	0	0	7	7
LPHN1	0	0	1	1
LRCH1	0	0	2	2
LRFN2	0	0	2	2
LRG1	0	1	0	1
LRP2	1	0	0	1
LRP5	0	0	2	2
LRP5L	0	1	1	2
LRPAP1	0	0	1	1
LRRC10B	0	0	1	1
LRRC14B	0	0	2	2
LRRC3	0	0	1	1
LRRC37A3	0	0	1	1
LRRC38	0	0	2	2
LRRC47	0	0	1	1
LRRK1	0	0	4	4
LRSAM1	0	0	1	1
LRTM2	0	1	0	1
LSM11	0	0	1	1
LSM14A	0	0	2	2
LUC7L	0	0	2	2
LY6D	0	0	1	1
LY6H	0	0	4	4
LY86	0	0	2	2
LY86-AS1	0	0	1	1
LYPD6B	0	0	1	1
LYZL2	0	0	2	2
MACROD2	0	0	1	1
MAD1L1	0	0	6	6
MADCAM1	0	0	2	2
MAF	0	0	1	1
MAFB	0	0	2	2
MAGEF1	0	0	1	1
MAL	0	0	5	5
MAML3	0	0	1	1
MAN1C1	0	0	1	1
MAN2B1	1	0	0	1
MAP1LC3A	0	0	1	1
MAP1LC3B	0	0	3	3
MAP2K2	0	0	1	1
MAP2K7	0	1	0	1
MAP3K1	0	0	1	1
MAPK11	0	0	2	2
MAPKBP1	0	0	1	1
MAPT-IT1	0	0	1	1
MARCKSL1	0	2	0	2
MARK3	0	0	2	2
MAST1	2	1	1	4
MATK	0	0	2	2
MB	0	1	2	3
MBP	0	0	7	7
MCF2L	1	0	6	7
MCF2L-AS1	0	0	8	8
MCRS1	0	0	1	1
MCTP2	0	0	1	1
MDGA1	0	0	2	2
MEAF6	1	0	0	1
MED16	0	0	1	1
MED27	0	0	3	3
MEG9	0	0	2	2
MEGF6	0	0	3	3
MEIG1	0	0	7	7
MEIS3	0	0	1	1
MEMO1	0	0	1	1
METRNL	0	0	6	6
METTL11A	0	0	1	1
MEX3B	0	0	1	1
MFGE8	0	0	1	1
MFI2-AS1	0	0	1	1
MFSD6L	0	0	2	2
MGAT3	2	0	0	2
MGAT5B	0	0	2	2
MGC16025	0	0	3	3
MGC3771	0	0	2	2
MGC45800	0	0	1	1
MGC72080	0	0	3	3
MGLL	0	0	1	1
MGMT	0	0	4	4
MGRN1	1	0	0	1
MICALL1	0	0	1	1
MICALL2	0	0	2	2
MIER2	0	0	1	1
MIIP	1	0	1	2
MIMT1	0	0	1	1
MIR103A2	1	0	0	1
MIR103B2	0	0	1	1
MIR1182	0	0	2	2
MIR1204	0	0	1	1
MIR1205	0	0	1	1
MIR1227	0	0	2	2
MIR1237	0	0	1	1
MIR124-3	0	0	3	3
MIR1243	0	0	1	1
MIR1247	1	0	0	1
MIR1250	0	0	5	5
MIR1275	0	0	5	5
MIR1289-2	0	0	2	2
MIR133A2	0	0	5	5
MIR135B	0	0	1	1
MIR139	0	0	2	2
MIR145	0	0	2	2
MIR153-2	0	0	6	6
MIR181C	0	0	2	2
MIR1913	1	0	1	2
MIR196A1	0	0	1	1
MIR202	0	0	1	1
MIR2116	0	0	1	1
MIR2392	0	1	0	1
MIR2467	0	0	1	1
MIR3177	9	2	5	16
MIR3198-2	0	0	1	1
MIR3201	0	0	8	8
MIR339	0	0	4	4
MIR346	0	0	5	5
MIR3612	0	0	5	5
MIR3621	0	0	1	1
MIR3659	1	0	1	2
MIR3664	0	0	1	1
MIR3687	1	0	0	1
MIR3689C	0	0	8	8
MIR3689F	0	0	1	1
MIR3692	0	0	3	3
MIR378C	0	0	8	8
MIR3909	0	0	1	1
MIR3910-2	0	0	1	1
MIR3911	0	0	1	1
MIR3922	0	0	2	2
MIR3926-2	0	0	1	1
MIR3943	0	0	2	2
MIR3960	1	0	0	1
MIR4251	2	0	10	12
MIR4255	0	0	1	1
MIR4261	0	0	1	1
MIR4266	0	0	2	2
MIR4269	0	0	5	5
MIR4274	0	0	2	2
MIR4275	0	0	1	1
MIR4277	0	0	1	1
MIR4278	1	2	1	4
MIR4279	0	0	1	1
MIR4285	0	0	1	1
MIR4287	0	0	1	1
MIR4290	0	0	2	2
MIR4292	3	0	0	3
MIR4297	0	0	2	2
MIR4311	0	0	1	1
MIR4323	0	0	1	1
MIR4417	0	0	4	4
MIR4432	0	0	1	1
MIR4436A	0	0	1	1
MIR4439	0	0	1	1
MIR4440	0	0	4	4
MIR4441	0	0	4	4
MIR4456	3	0	1	4
MIR4461	0	1	0	1
MIR4462	0	0	2	2
MIR4466	0	0	1	1
MIR4472-1	0	0	6	6
MIR4472-2	0	0	4	4
MIR4475	0	0	1	1
MIR4476	0	0	1	1
MIR4479	0	2	2	4
MIR4488	0	0	2	2
MIR4491	0	0	1	1
MIR4497	0	0	1	1
MIR4499	0	0	3	3
MIR4526	0	0	1	1
MIR4533	0	0	4	4
MIR4535	0	0	7	7
MIR4635	2	0	18	20
MIR4642	0	0	3	3
MIR4655	0	0	5	5
MIR4656	0	0	1	1
MIR4669	0	0	3	3
MIR4672	0	1	0	1
MIR4673	0	0	1	1
MIR4674	0	0	3	3
MIR4684	0	0	1	1
MIR4686	0	1	0	1
MIR4689	0	0	4	4
MIR4710	0	0	1	1
MIR4720	0	0	1	1
MIR4722	0	0	1	1
MIR4724	0	0	1	1
MIR4730	2	0	1	3
MIR4739	0	0	2	2
MIR4740	0	0	2	2
MIR4744	0	0	1	1
MIR4747	0	1	0	1
MIR4758	0	0	1	1
MIR4764	0	0	3	3
MIR4790	0	0	1	1
MIR4798	0	1	0	1
MIR4799	0	0	1	1
MIR483	1	1	0	2
MIR486	1	0	0	1
MIR493	0	1	0	1
MIR548AN	0	0	1	1
MIR548I1	0	0	3	3
MIR548X	0	0	4	4
MIR551A	0	0	2	2
MIR570	0	0	1	1
MIR573	0	0	1	1
MIR589	0	0	3	3
MIR595	0	0	17	17
MIR598	0	0	1	1
MIR602	0	0	2	2
MIR604	0	0	1	1
MIR620	0	0	1	1
MIR629	0	0	2	2
MIR648	0	0	1	1
MIR657	0	0	2	2
MIR658	1	0	0	1
MIR659	2	0	0	2
MIR662	0	0	1	1
MIR663B	0	2	0	2
MIR708	0	0	3	3
MIR718	0	1	0	1
MIR744	0	0	1	1
MIR762	0	0	1	1
MIR922	0	0	1	1
MKI67	0	0	1	1
MLC1	0	0	1	1
MLLT1	0	0	1	1
MLYCD	1	0	4	5
MMD2	0	0	1	1
MMEL1	0	1	0	1
MMP2	0	0	4	4
MMP20	0	0	1	1
MMP9	0	0	1	1
MN1	0	0	3	3
MNF1	0	0	1	1
MNX1	0	0	1	1
MOCS3	0	0	1	1
MORN1	0	0	1	1
MORN3	0	0	1	1
MRM1	0	0	6	6
MRPL20	0	1	0	1
MRPL21	0	0	1	1
MRPL23	0	0	1	1
MRPL33	0	0	3	3
MRPL36	0	0	1	1
MRPL41	1	0	0	1
MRPL46	0	0	1	1
MRPS18A	0	0	1	1
MRPS2	0	1	0	1
MRPS23	0	0	2	2
MSANTD1	0	0	1	1
MSLN	0	0	1	1
MTCH2	0	0	1	1
MTG1	1	0	0	1
MTHFD1L	0	0	4	4
MTMR14	0	0	1	1
MTOR	0	0	1	1
MTSS1	0	0	1	1
MUC16	0	0	1	1
MUC2	0	0	6	6
MUC20	0	0	1	1
MUC4	0	0	6	6
MUC5B	0	0	3	3
MUC6	0	0	4	4
MUM1L1	0	0	1	1
MXD4	0	0	1	1
MYBPC3	0	0	4	4
MYEOV	0	0	7	7
MYEOV2	0	0	1	1
MYH14	0	0	2	2
MYH9	0	0	1	1
MYL10	0	0	1	1
MYL5	1	0	0	1
MYL9	0	0	1	1
MYO1D	0	0	1	1
MYO1E	0	0	1	1
MYO9B	0	0	1	1
MYOCD	0	0	2	2
MYOD1	0	0	1	1
MYOM2	0	0	4	4
MYPN	0	0	1	1
MYT1	0	2	10	12
MYT1L	0	0	1	1
N4BP1	0	0	1	1
NADK	0	1	1	2
NADSYN1	0	0	2	2
NALCN	0	0	3	3
NAP1L4	0	0	1	1
NAT8L	0	0	1	1
NAV1	0	0	1	1
NAV2	0	0	1	1
NCAPH	0	0	1	1
NCKAP1L	0	0	1	1
NCOR2	0	0	10	10
NDRG1	0	0	1	1
NDUFS7	1	0	1	2
NEAT1	0	0	2	2
NEDD4L	0	0	1	1
NEIL2	0	0	1	1
NEK6	0	1	4	5
NELF	0	0	2	2
NEU2	0	1	0	1
NEURL	0	0	1	1
NEURL1B	0	0	3	3
NEUROD1	0	0	1	1
NFAM1	0	0	1	1
NFASC	0	1	2	3
NFATC1	0	0	10	10
NFATC2	0	0	7	7
NFIX	0	1	5	6
NFKBIA	0	0	2	2
NFKBIB	1	0	0	1
NGEF	0	0	7	7
NGFR	0	0	1	1
NID1	0	0	2	2
NINJ1	0	0	1	1
NINJ2	0	0	1	1
NIPA2	0	0	1	1
NKAIN1	0	0	1	1
NKX6-2	0	0	15	15
NLGN3	1	0	0	1
NLRP1	0	0	1	1
NLRP3	0	0	2	2
NLRP6	0	0	2	2
NMNAT2	0	0	1	1
NMNAT3	0	0	1	1
NNAT	0	0	1	1
NOC2L	0	0	2	2
NOC4L	0	0	5	5
NOM1	0	0	1	1
NOVA2	1	1	1	3
NPBWR2	0	0	2	2
NPEPL1	0	0	1	1
NPPA-AS1	0	0	1	1
NPR2	0	0	1	1
NPTN	0	1	0	1
NPTX1	0	0	1	1
NR2F6	1	0	0	1
NR3C2	0	0	7	7
NRARP	0	0	1	1
NRP1	0	0	1	1
NRTN	0	0	1	1
NRXN2	0	0	4	4
NRXN3	0	0	1	1
NSFL1C	0	0	1	1
NT5M	0	0	1	1
NTF4	0	1	0	1
NTM	0	0	2	2
NTN1	0	0	5	5
NTN4	0	0	1	1
NTNG2	0	0	1	1
NTRK3	0	0	1	1
NTSR1	0	0	1	1
NUAK2	0	0	1	1
NUB1	0	1	2	3
NUBP1	0	0	1	1
NUDT16L1	0	1	2	3
NUDT7	0	3	1	4
NUF2	0	0	1	1
NUMBL	1	2	2	5
NUP210	0	0	1	1
NXN	1	0	0	1
OAS2	0	0	1	1
OAT	0	0	1	1
OBP2B	0	0	2	2
OBSCN	0	0	1	1
OC90	0	0	1	1
OCA2	0	0	4	4
OIP5-AS1	1	0	0	1
OLFM1	0	0	1	1
OLFM2	1	0	3	4
OLIG2	0	0	1	1
ONECUT1	1	0	1	2
ONECUT3	0	1	0	1
OPALIN	0	0	1	1
OPRL1	0	2	0	2
OR1D5	0	0	3	3
OR1I1	0	0	2	2
OR2K2	0	0	2	2
OR4F29	0	0	3	3
OR4N3P	0	0	2	2
OR7E12P	0	1	0	1
OR7E14P	0	0	1	1
OR7E156P	0	0	2	2
OR7E91P	0	0	5	5
ORAOV1	0	0	1	1
OSBPL11	0	0	4	4
OSBPL5	0	0	1	1
OSGIN1	0	3	1	4
OTOF	0	0	3	3
OTOP1	0	0	2	2
OTOS	0	0	2	2
P2RX1	0	0	1	1
P2RX2	0	0	1	1
P2RX5	0	0	1	1
PABPN1L	0	0	4	4
PACRG	0	0	1	1
PACS2	0	0	2	2
PACSIN2	0	0	2	2
PAK4	0	0	1	1
PAPD7	0	0	1	1
PAPPA2	0	0	2	2
PARVG	0	0	1	1
PAX1	0	0	1	1
PAX2	0	0	2	2
PAX7	0	0	7	7
PBX4	0	0	1	1
PC	0	0	2	2
PCBD1	0	0	2	2
PCBP3	0	0	1	1
PCDH1	0	0	1	1
PCDH9	0	0	1	1
PCGF3	0	0	2	2
PCIF1	2	1	1	4
PCMTD2	0	0	2	2
PCNT	1	1	0	2
PCSK2	0	0	1	1
PDE10A	0	0	2	2
PDE1B	1	0	0	1
PDE3A	0	0	1	1
PDE4A	2	0	0	2
PDE6G	0	0	1	1
PDE8A	0	0	1	1
PDE9A	1	0	7	8
PDGFA	0	0	1	1
PDGFB	0	0	1	1
PDK2	0	0	1	1
PDLIM3	0	0	1	1
PDSS2	0	0	1	1
PELP1	0	0	2	2
PEPD	0	0	2	2
PEX14	0	0	1	1
PFKFB3	0	0	1	1
PFKL	1	0	1	2
PFKP	0	0	9	9
PGBD5	0	0	1	1
PGF	0	0	1	1
PGK1	1	0	0	1
PGLS	0	0	1	1
PGPEP1	0	0	2	2
PGS1	0	0	1	1
PHACTR3	0	0	2	2
PHF17	0	0	1	1
PHF2	0	0	2	2
PHF20	0	0	1	1
PHF21B	1	0	1	2
PHLPP1	0	0	1	1
PIAS4	0	0	2	2
PICK1	0	0	3	3
PIK3R2	0	0	1	1
PIM1	0	0	1	1
PIM3	0	0	1	1
PIP5K1C	0	0	3	3
PIP5KL1	0	1	0	1
PITRM1	0	0	4	4
PKD1L2	0	0	2	2
PKN1	0	0	1	1
PKNOX1	0	0	3	3
PKNOX2	0	0	5	5
PLA2G2C	0	0	2	2
PLA2G4C	1	0	0	1
PLA2G4E	0	0	4	4
PLA2G4F	1	1	1	3
PLAUR	0	0	1	1
PLB1	0	0	1	1
PLCD1	2	0	0	2
PLCD3	0	0	1	1
PLCH2	0	0	1	1
PLD5	0	0	1	1
PLEKHD1	0	0	1	1
PLEKHF1	0	0	1	1
PLEKHG3	0	0	1	1
PLEKHG4B	0	2	2	4
PLK5	0	1	0	1
PLLP	0	0	1	1
PLXNA1	0	0	10	10
PLXNA4	1	0	2	3
PLXNB2	0	0	3	3
PMEPA1	0	0	1	1
PMF1-BGLAP	0	1	0	1
PMS2P3	0	0	1	1
PMVK	0	0	1	1
PNMAL2	0	0	1	1
PNPLA6	0	0	1	1
PNPLA7	0	0	2	2
PODNL1	0	1	0	1
PODXL	0	0	1	1
POFUT1	0	0	1	1
POLE	0	0	1	1
POLR2A	0	0	2	2
POP7	0	0	2	2
POTEA	0	0	1	1
POU2F2	0	1	0	1
PP14571	0	0	1	1
PPDPF	0	0	1	1
PPFIA3	0	1	1	2
PPIF	0	0	6	6
PPIL2	0	1	0	1
PPP1R14A	0	0	1	1
PPP1R2	0	0	1	1
PPP2R2C	0	0	1	1
PPP2R2D	0	0	6	6
PPP4R4	0	0	1	1
PPP5C	0	1	0	1
PPP6R1	0	1	1	2
PPP6R2	0	0	3	3
PPP6R3	0	0	1	1
PPYR1	0	0	2	2
PRCD	0	0	1	1
PRDX5	0	0	1	1
PREX1	0	0	1	1
PRIM2	0	0	1	1
PRIMA1	0	0	2	2
PRKAG2	0	0	2	2
PRKAR1B	0	0	5	5
PRKCD	0	0	1	1
PRKCZ	1	2	2	5
PRLH	3	0	1	4
PRLHR	0	0	1	1
PRNP	0	0	1	1
PRPS1	0	0	1	1
PRPSAP2	0	0	1	1
PRR24	0	0	1	1
PRR5	1	0	0	1
PRRX2	0	0	1	1
PRSS55	0	0	3	3
PSAP	0	0	2	2
PSAPL1	0	0	5	5
PSCA	0	0	2	2
PSD2	0	0	4	4
PSMA7	0	1	0	1
PSMB1	0	0	3	3
PSMB7	0	0	1	1
PSMG1	0	0	1	1
PTCHD2	0	0	1	1
PTDSS2	1	0	1	2
PTF1A	0	0	1	1
PTGER4	0	0	1	1
PTH1R	0	0	3	3
PTH2	0	0	1	1
PTK6	1	1	0	2
PTPRCAP	0	1	0	1
PTPRE	0	0	1	1
PTPRM	0	0	1	1
PTPRS	0	0	2	2
PTPRT	0	0	5	5
PTPRU	1	0	6	7
PTTG1IP	0	0	4	4
PVRL1	0	0	4	4
PWWP2B	0	0	3	3
PXDN	0	0	7	7
PXDNL	0	0	1	1
PXN	0	0	1	1
PYCRL	1	0	0	1
QKI	0	0	3	3
QPCTL	0	0	1	1
QRICH1	0	0	1	1
QSOX2	0	0	1	1
R3HCC1	0	0	1	1
R3HDML	0	1	0	1
RAB11A	0	0	1	1
RAB11FIP2	0	0	1	1
RAB11FIP3	2	0	1	3
RAB20	0	0	3	3
RAB2A	0	1	0	1
RAB40C	0	1	2	3
RAB4A	0	0	1	1
RAB7A	0	0	1	1
RABAC1	0	0	1	1
RABEP1	0	0	1	1
RABL2A	0	0	3	3
RAC2	0	0	2	2
RAI1	0	0	3	3
RALB	0	0	2	2
RALGAPA2	0	0	2	2
RALGDS	0	0	1	1
RAMP1	0	0	1	1
RAMP3	0	0	1	1
RAN	1	0	0	1
RAP1GAP2	0	0	1	1
RAPGEF1	0	0	2	2
RARG	1	0	0	1
RASA3	1	1	18	20
RASAL1	0	0	1	1
RASD2	0	0	1	1
RASGEF1C	0	0	1	1
RASGRF2	2	0	0	2
RASSF5	0	1	0	1
RBFOX1	0	0	1	1
RBFOX3	0	0	8	8
RBKS	0	0	1	1
RBM19	0	0	1	1
RBM38	0	0	1	1
RCN3	0	0	1	1
RCVRN	0	0	1	1
REEP6	0	0	1	1
REREP3	0	0	1	1
RFC3	0	0	2	2
RFNG	0	0	1	1
RFT1	0	0	1	1
RFTN1	0	0	1	1
RFXANK	1	0	0	1
RGCC	0	0	1	1
RGMA	0	1	1	2
RGS11	0	0	1	1
RGS12	0	0	2	2
RGS17	0	1	0	1
RGS3	0	0	2	2
RGS9	0	0	3	3
RHCE	0	0	1	1
RHO	0	0	1	1
RHOU	0	0	1	1
RHPN1	0	0	3	3
RHPN1-AS1	1	0	0	1
RIMBP2	0	0	2	2
RIPK4	0	0	2	2
RLIM	0	0	1	1
RNASE4	1	0	0	1
RNASEH2A	1	0	0	1
RNF213	0	0	2	2
RNF216	0	0	1	1
RNF219	0	0	1	1
RNF31	0	0	1	1
RNH1	0	0	5	5
RNPEP	1	0	0	1
ROCK1	0	0	3	3
ROCK1P1	1	0	0	1
RORB	0	0	1	1
RP1L1	0	0	2	2
RPA1	0	0	1	1
RPH3A	0	0	1	1
RPL23	1	0	0	1
RPL38	0	0	3	3
RPLP0P2	0	0	1	1
RPPH1	1	0	0	1
RPS6KA2	0	0	10	10
RPS6KA5	0	0	1	1
RPTOR	0	0	8	8
RPUSD4	0	0	1	1
RRAGC	0	0	1	1
RRAS2	1	0	0	1
RREB1	0	0	1	1
RRN3P2	0	0	2	2
RRP1	1	2	0	3
RRP12	0	0	1	1
RTN1	0	0	1	1
RTN4RL1	0	0	3	3
RTN4RL2	1	0	0	1
RUFY1	0	0	1	1
RUFY4	0	1	0	1
RUNX1	0	0	2	2
RUNX2	0	0	1	1
RUNX3	0	0	3	3
RXRA	0	0	3	3
RXRG	0	0	1	1
RYBP	0	0	2	2
S1PR5	1	0	0	1
SALL3	0	0	15	15
SAPCD1	0	0	2	2
SARDH	0	0	1	1
SBK2	0	2	5	7
SBNO2	0	1	0	1
SCARB1	0	0	3	3
SCIMP	1	0	0	1
SCMH1	0	0	1	1
SCN5A	2	0	0	2
SCNN1B	0	0	3	3
SCNN1G	0	1	0	1
SCRT1	0	1	0	1
SCT	1	0	0	1
SCXA	0	0	1	1
SDC3	0	0	1	1
SDCCAG3	0	1	1	2
SDF4	0	1	0	1
SDHAF2	0	0	1	1
SDHAP1	0	0	1	1
SDHAP2	0	0	1	1
SDHAP3	0	0	2	2
SDK1	0	0	2	2
SDK2	0	0	4	4
SDR42E1	0	0	1	1
SEC14L5	1	0	0	1
SEC14L6	0	0	1	1
SECTM1	1	0	1	2
SEMA3B	1	0	0	1
SEMA3G	1	0	0	1
SEMA4B	0	0	1	1
SEMA4D	0	0	2	2
SEMA5A	0	0	1	1
SEMA6D	0	0	1	1
SEMA7A	0	0	1	1
38596	1	0	0	1
40057	0	1	4	5
SERHL2	0	0	2	2
SERPINF2	0	0	1	1
SETD3	0	0	1	1
SETD4	0	0	1	1
SETX	0	0	2	2
SEZ6L	1	0	1	2
SFMBT2	0	0	3	3
SFRP1	0	0	1	1
SFSWAP	0	0	3	3
SGCD	0	0	1	1
SGK2	1	0	0	1
SH3BP2	1	0	1	2
SH3BP4	0	0	2	2
SH3PXD2B	0	0	1	1
SH3TC1	0	0	1	1
SHANK1	0	0	1	1
SHANK2	0	0	7	7
SHANK3	1	0	1	2
SHH	0	0	7	7
SHISA9	0	0	1	1
SHKBP1	0	0	2	2
SIGIRR	2	0	0	2
SIK1	0	0	8	8
SIK2	0	0	1	1
SIPA1L3	0	0	3	3
SIRPA	0	0	1	1
SIVA1	0	2	0	2
SKI	1	0	2	3
SKOR1	0	0	1	1
SLC10A1	0	0	1	1
SLC11A1	0	1	1	2
SLC12A7	1	0	3	4
SLC12A8	0	0	1	1
SLC13A4	0	0	1	1
SLC15A4	0	0	3	3
SLC16A3	0	0	4	4
SLC17A9	0	0	3	3
SLC18A2	0	0	1	1
SLC19A1	0	0	3	3
SLC22A18	1	0	0	1
SLC22A20	1	1	0	2
SLC22A31	0	0	3	3
SLC23A2	0	0	1	1
SLC25A25	0	1	0	1
SLC25A33	0	0	3	3
SLC25A42	0	0	1	1
SLC25A48	0	0	3	3
SLC26A11	0	1	0	1
SLC27A1	1	0	0	1
SLC29A4	0	0	1	1
SLC2A1	0	0	2	2
SLC2A10	0	0	2	2
SLC2A2	0	0	1	1
SLC2A6	0	0	2	2
SLC30A5	0	0	4	4
SLC35C2	0	0	2	2
SLC35E2	0	1	1	2
SLC37A1	0	0	1	1
SLC38A10	0	0	1	1
SLC38A5	0	0	1	1
SLC38A7	0	0	1	1
SLC39A11	0	0	2	2
SLC3A1	0	0	1	1
SLC45A2	1	0	0	1
SLC45A4	0	0	4	4
SLC47A1	0	0	1	1
SLC4A1	0	0	1	1
[truncated: 398 more rows]

## Sheet: supp table 2
genes regulated ≥ 2 fold (FDR ≤ 0.01)
	up regulated ≥2 fold				down reg ≥2 fold
	A2M				ABCA7
	A4GALT				ABP1
	ABCA12				ACAP3
	ABCA13				ACAT2
	ABCA2				ACE
	ABCA9				ADAM1
	ABCC2				ADAMTS13
	ABCC4				ADCY5
	ACCN2				ADI1
	ACO1				AGER
	ACTA1				AGMO
	ACTG2				AGPAT4
	ACTL8				AGPAT4-IT1
	ACTN1				AGXT2L2
	ACTN2				AHNAK2
	ACVR1C				AHRR
	ACVR2A				AICDA
	ADAM11				AIFM2
	ADAMTS14				AIM2
	ADAMTS17				AK1
	ADAMTS18				AKR1C3
	ADAMTS3				ALDH1A1
	ADAMTS6				ALDH1L1
	ADAMTS9				ALKBH2
	ADAMTSL1				AMT
	ADAMTSL3				ANKRD13B
	ADAT3				ANKRD13D
	ADCY1				ANKRD36BP2
	ADCY9				ANKRD65
	ADIPOQ				ANXA6
	ADNP2				ANXA9
	ADPRHL1				AOC3
	AFAP1				AP3B2
	AGAP1				APOBEC3H
	AGAP11				APOLD1
	AGPAT9				ARHGAP27
	AGTR1				ARHGAP30
	AHNAK				ARHGAP9
	AHR				ARHGEF18
	AKAP10				ARL1
	AKR7L				ARMCX3
	AKT3				ARVCF
	ALB				ASAP3
	ALDH1A2				ATHL1
	ALDH1A3				ATP6V0B
	ALDH8A1				ATP6V1C2
	ALK				ATP6V1G2
	ALPP				ATP8A2
	ALPPL2				AZGP1P1
	AMACR				B4GALT3
	AMBN				BAIAP3
	AMIGO1				BAX
	AMPD3				BCAS4
	ANK3				BCAT2
	ANKRD12				BCL2L1
	ANKRD20A4				BCL3
	ANKRD20A9P				BCRP2
	ANKRD22				BEST3
	ANKRD26P1				BFSP2
	ANKRD30A				BIK
	ANKRD30B				BLCAP
	ANKRD30BP2				BMP3
	ANKRD34C				BTG2
	ANKRD5				BTN3A1
	ANKRD6				BTN3A2
	ANKS1B				BTN3A3
	ANO1				C10orf10
	ANO3				C11orf9
	ANO5				C11orf92
	ANTXR2				C14orf1
	ANXA1				C14orf149
	ANXA2				C14orf159
	AOX1				C15orf37
	APAF1				C16orf48
	APBA2				C16orf86
	APC				C17orf65
	APC2				C17orf72
	APOB				C19orf10
	APOL4				C19orf38
	APP				C2orf63
	ARHGAP20				C2orf74
	ARHGAP21				C3orf32
	ARHGAP23				C4B
	ARHGAP26				C6orf223
	ARHGAP28				C7orf23
	ARHGAP29				C7orf50
	ARHGAP31				C8orf44-SGK3
	ARHGAP5				C8orf73
	ARHGEF10				C8ORFK29
	ARHGEF12				C9orf129
	ARHGEF3				C9orf174
	ARID3B				C9orf9
	ARID4A				C9orf95
	ARID5B				CA11
	ARL13B				CACNB1
	ARL5B				CACNB3
	ARNT2				CALR
	ARRB1				CAMK2N1
	ARRDC4				CAMP
	ASB5				CAPN10
	ASH1L				CARD16
	ASXL3				CASP1
	ASZ1				CBLN1
	ATAD3C				CBX7
	ATAD5				CCDC24
	ATCAY				CCDC74A
	ATF3				CCDC78
	ATF7IP2				CCM2
	ATG9B				CCRL2
	ATL2				CCS
	ATP10B				CD22
	ATP11A				CD27
	ATP13A3				CD37
	ATP6V0A4				CD38
	ATP7A				CD3E
	ATP8B1				CD40
	ATP8B4				CD48
	ATP9A				CD52
	ATXN1				CD72
	B3GNT2				CD79A
	B3GNT4				CD79B
	B3GNT5				CD86
	B3GNT9				CDC25B
	BAG3				CDH15
	BAG4				CDK18
	BAI3				CDK2AP2
	BAIAP2				CDKN1A
	BAIAP2L1				CDNF
	BAZ2B				CECR1
	BBS5				CEND1
	BBX				CHRNA2
	BCAR1				CKB
	BCAR3				CLDN15
	BCAS1				CNPY2
	BCL2A1				CNPY3
	BDKRB1				CNR1
	BDNF-AS1				COL18A1
	BEGAIN				COL9A3
	BEST2				COMT
	BFSP1				COQ10A
	BIN1				CPNE2
	BIVM				CPNE5
	BMPR1B				CPT1B
	BMPR2				CRELD1
	BNC2				CRELD2
	BNIP3				CRHBP
	BNIPL				CROCC
	BPIFC				CRYBB1
	BRCA2				CSTA
	BRIP1				CYB561D2
	BROX				CYBA
	BSND				CYP1A1
	BTBD11				CYP2E1
	BTBD7				CYP39A1
	BTNL8				CYP4F12
	BVES				CYP4F2
	C10orf118				CYSLTR1
	C10orf12				DAPL1
	C10orf137				DBI
	C10orf58				DBN1
	C11orf74				DGKA
	C12orf53				DHRS12
	C12orf69				DKKL1
	C14orf118				DNAH1
	C14orf55				DNAJB11
	C15orf55				DNAJC28
	C16orf73				DNHD1
	C17orf104				DNLZ
	C17orf85				DNM1
	C18orf1				DPYSL4
	C18orf25				DUSP26
	C18orf54				EBI3
	C19orf29-AS1				EGFL7
	C19orf40				EGFL8
	C1orf106				EGFR
	C1orf126				EHBP1L1
	C1orf127				EMP3
	C1orf130				ENO3
	C1orf186				EPHB4
	C1orf198				EPM2A
	C1orf200				EVI2B
	C1orf226				EXD3
	C1orf229				EXOC3L4
	C1orf51				FABP6
	C1orf63				FADS2
	C1QTNF3-AMACR				FAIM3
	C1QTNF6				FAM113A
	C2				FAM129C
	C20orf112				FAM160B2
	C20orf152				FAM210B
	C20orf194				FAM213B
	C20orf26				FAM43A
	C20orf94				FAM65A
	C21orf7				FAM86C1
	C2CD2				FAM86C2P
	C2orf91				FAM86HP
	C3orf38				FAM89B
	C3orf58				FAM9B
	C3orf64				FBLN5
	C4orf26				FBRSL1
	C4orf49				FBXL19
	C5orf27				FBXW12
	C5orf41				FCGR2B
	C6				FCRL1
	C6orf99				FCRLA
	C7orf53				FGD2
	C7orf58				FGFRL1
	C7orf60				FKBP11
	C8orf84				FKBP2
	C9orf25				FLI1
	C9orf30-TMEFF1				FLJ10038
	C9orf43				FLJ10661
	CA12				FLJ39653
	CACNA1C				FLJ41484
	CACNA1D				FLT3LG
	CACNA1G				FSTL3
	CACNA1H				GABARAPL1
	CACNA1S				GABBR1
	CACNA2D4				GBAP1
	CACNB2				GBGT1
	CALCRL				GCET2
	CAMK2B				GDF11
	CAMSAP2				GDPD3
	CAND2				GGT5
	CAPN2				GH1
	CAPN3				GIMAP2
	CARD6				GIMAP4
	CASC5				GJB4
	CASKIN1				GLB1L2
	CASP14				GLI1
	CASP3				GLRX
	CASP8				GLT8D1
	CASS4				GLTPD1
	CASZ1				GMPPA
	CATSPERG				GMPPB
	CCDC103				GNG7
	CCDC135				GPC1
	CCDC136				GPR162
	CCDC141				GPR173
	CCDC150				GPR35
	CCDC155				GPSM1
	CCDC168				GPSM3
	CCDC9				GRAP
	CCNT1				GRIN2C
	CCNYL1				GRINA
	CCRN4L				GSDMB
	CD109				HCG4
	CD14				HDAC7
	CD164L2				HES7
	CD200R1				HLA-DMB
	CD200R1L				HLA-DOA
	CD209				HM13
	CD2AP				HMGCS1
	CD59				HOOK2
	CD68				HPSE2
	CD9				HSD17B14
	CDC42BPB				HSD17B6
	CDCA2				HSD17B7P2
	CDH1				HSF4
	CDH23				HVCN1
	CDHR3				ICAM2
	CDK12				ID3
	CDK5R1				IFI27L2
	CDKN2AIP				IFI6
	CDKN2B				IGDCC3
	CDON				IGFBP2
	CDS1				IGFLR1
	CENPL				IGLL1
	CEP128				IKBKE
	CEP97				IL12RB1
	CERS6				IL16
	CETP				IL21R
	CFH				IL23A
	CFTR				IL32
	CHAF1B				IL7R
	CHL1				INHBC
	CHM				INHBE
	CHRNA3				INO80B-WBP1
	CHRNB2				ISG20
	CHST3				ISYNA1
	CILP				ITGAD
	CLCA2				ITGB2
	CLCN4				ITGB7
	CLEC2B				JAG2
	CLEC4A				JAGN1
	CLIC5				JSRP1
	CLIP1				KATNAL2
	CLOCK				KCNN4
	CMBL				KCTD17
	CMYA5				KIAA0284
	CNR2				KLF13
	CNTF				KLRK1
	CNTN5				KRBA1
	CNTNAP1				KRI1
	CNTNAP2				LAPTM5
	CNTNAP3				LDHD
	CNTNAP3B				LDLRAP1
	COL11A1				LEFTY2
	COL12A1				LHFP
	COL1A2				LIME1
	COL2A1				LINC00263
	COL3A1				LINC00494
	COL4A1				LIPI
	COL5A1				LITAF
	COL5A2				LOC100128881
	COL6A5				LOC100129196
	COL6A6				LOC100131067
	COL9A1				LOC100131096
	COLEC11				LOC100131733
	CORIN				LOC100287177
	CORO2A				LOC100293534
	CPA4				LOC100422737
	CPD				LOC100499227
	CPEB2				LOC100505622
	CPEB3				LOC100505746
	CPEB4				LOC100506649
	CPLX3				LOC100507003
	CPM				LOC100507217
	CPNE6				LOC100507501
	CR2				LOC146880
	CRABP2				LOC148413
	CRB2				LOC282997
	CRCP				LOC283693
	CRIM1				LOC283710
	CRKL				LOC283888
	CRMP1				LOC375190
	CROT				LOC400236
	CRTC3				LOC400604
	CRY2				LOC401431
	CRYGS				LOC619207
	CRYM				LOC653566
	CSMD1				LOC728392
	CSMD3				LOC728743
	CSNK1G1				LOC729683
	CSRNP2				LOC79015
	CTAGE10P				LPAR2
	CTAGE4				LPAR5
	CTAGE6P				LPPR2
	CTBP2				LRCH4
	CTDSPL2				LRG1
	CTNNA1				LRRC14B
	CTSK				LRRC24
	CTSW				LRRC56
	CUBN				LSS
	CUZD1				LST1
	CX3CR1				LTB
	CXADRP2				LTBP4
	CYFIP1				LY6E
	CYP19A1				LY86
	CYP1B1				MAMDC4
	CYP2C9				MANF
	CYP3A4				MAP3K11
	CYP3A5				MAP3K12
	DAAM1				MCEE
	DAB2IP				MEIS1
	DAPK1				METAP1D
	DCC				MEX3A
	DCDC5				MFAP4
	DCHS1				MFI2-AS1
	DCHS2				MFSD3
	DCLRE1A				MGC39372
	DCLRE1B				MIR17HG
	DCP1A				MOCOS
	DCT				MST1
	DCUN1D3				MST1P2
	DDHD2				MSTO1
	DDI2				MTERFD3
	DDX12P				MTSS1L
	DDX60				MUC16
	DDX60L				MVD
	DENND1B				MYC
	DENND4C				MYL5
	DENND5A				MYLK
	DGKB				MYO9B
	DHCR24				MZB1
	DIAPH3				NARFL
	DIP2B				NAT14
	DIP2C				NBEAL2
	DISC1				NCF4
	DKK4				NDRG4
	DLC1				NEAT1
	DLG3				NECAB3
	DLGAP2				NFAM1
	DLL1				NFATC4
	DLX2				NGFR
	DMBT1				NINJ1
	DMD				NLRP1
	DMRT1				NME3
	DMXL2				NOX4
	DNA2				NOXA1
	DNAH10				NPAS1
	DNAH12				NPHP3-ACAD11
	DNAH14				NRL
	DNAH17				NUDT16
	DNAH3				NUDT9P1
	DNAH5				NUMA1
	DNAH6				NYNRIN
	DNAH7				OR13A1
	DNAH8				ORAI2
	DNER				ORMDL3
	DOCK1				OSBP2
	DOCK10				OSTC
	DOCK3				P2RY8
	DOCK4				PACSIN1
	DOCK5				PBXIP1
	DOCK7				PCBP4
	DPF1				PCGF2
	DPF3				PCSK4
	DPP8				PCSK9
	DPY19L2				PCYOX1L
	DPY19L2P2				PCYT2
	DPYSL3				PDCD4
	DRP2				PDIA6
	DSE				PDLIM3
	DSG1				PEAR1
	DSG2				PEMT
	DSG3				PFDN2
	DSG4				PI16
	DSP				PILRA
	DST				PILRB
	DSTNP2				PKD1
	DTNA				PLA2G2D
	DUSP16				PLA2G4B
	DUSP19				PLD4
	DUSP5				PLEKHG4B
	DUSP6				PLEKHH3
	DUSP8				PLXND1
	DYNC2H1				PORCN
	DZIP1				PPCDC
	E2F7				PPIB
	EBF2				PPM1K
	EBF3				PPM1M
	EBF4				PPM1N
	EDAR				PRAF2
	EDN1				PRICKLE4
	EDNRB				PRKCG
	EEF1E1-MUTED				PSEN2
	EFCAB5				PSMA8
	EFNB2				PTPN22
	EFR3B				PUS1
	EGF				PVRIG
	EGR1				PXDNL
	EGR2				PYHIN1
	EIF2C2				RAG1
	EIF2C3				RAG2
	ELMOD1				RASGEF1A
	EML1				RASGRF1
	EML5				RASGRP2
	EMP1				RASIP1
	EMR1				RASL10B
	EMR2				RBM14-RBM4
	ENC1				RBM24
	ENPP1				RCSD1
	ENPP2				REXO2
	ENPP5				RFX1
	ENPP6				RHBDF2
	EP300				RHPN1
	EPB41L1				RNASEK-C17ORF49
	EPB41L2				RNF144B
	EPB41L5				RRBP1
	EPHA4				RTN4R
	EPHA7				RWDD2B
	EPHB3				S100A13
	EPHX1				S100A4
	EPM2AIP1				S1PR4
	EPS8				SDF2L1
	ERBB3				SDR39U1
	ERBB4				SEC11C
	ERC1				SEC61A1
	ERC2				SEC61B
	ERCC6L				SELS
	EREG				SEMA4A
	ERVFRD-1				SEMA6C
	ESCO2				SERF1A
	ESR2				SH2D3A
	ESRG				SH2D3C
	ESRRG				SIT1
	ETS2				SLAMF6
	ETV5				SLC22A5
	EVI5				SLC23A1
	EXOC6B				SLC25A27
	F13B				SLC27A3
	F5				SLC29A2
	F8				SLC2A4
	FAM105A				SLC2A6
	FAM114A1				SLC30A2
	FAM115A				SLC38A10
	FAM115C				SLC39A11
	FAM135B				SLC39A7
	FAM13A				SLC43A2
	FAM13B				SLC44A2
	FAM154B				SLC50A1
	FAM169A				SLC6A16
	FAM169B				SMTN
	FAM171A1				SNED1
	FAM172A				SNX15
	FAM174B				SOCS1
	FAM179A				SOHLH2
	FAM184B				SOWAHD
	FAM189A1				SPATA20
	FAM190B				SPI1
	FAM27A				SPINK2
	FAM46B				SPINT1
	FAM46C				SPIRE2
	FAM53A				SPN
	FAM63B				SPPL2B
	FAM65C				SPRR2E
	FAM83C				SPTBN2
	FAM90A13				SREBF1
	FAM90A14				SRPRB
	FAM90A7P				SSPO
	FAM91A1				SSR2
	FAN1				ST3GAL5
	FANCB				ST6GALNAC4
	FARP1				ST6GALNAC6
	FAT2				STARD5
	FAT4				SUSD2
	FBLN1				SUSD3
	FBN1				SYP
	FBN2				SYT5
	FBXL17				SYTL1
	FBXO28				SYVN1
	FBXO32				TAC3
	FBXW4P1				TAPBPL
	FCER1G				TAS1R3
	FCGR2A				TBC1D10C
	FCHO2				TBKBP1
	FEM1C				TCF7
	FER				TCL6
	FER1L6				TENC1
	FERMT1				TFEB
	FERMT2				TFPT
	FGD4				THBS3
	FGD6				THRSP
	FGF14				TIAF1
	FGF18				TIE1
	FGF5				TLR9
	FGFR1				TM7SF2
	FHDC1				TMC8
	FHL2				TMCC2
	FILIP1				TMED2
	FLJ25758				TMEM129
	FLJ34690				TMEM150A
	FLJ36000				TMEM198
	FLRT3				TMEM205
	FLT1				TMEM38A
	FMN1				TMEM52
	FN1				TMPRSS13
	FNBP1L				TNFRSF13C
	FNDC1				TNFRSF17
	FOS				TNFRSF25
	FOSB				TNFRSF6B
	FOSL2				TNFSF8
	FOXD4L1				TNK2
	FOXD4L3				TNS4
	FOXD4L6				TP53I3
	FOXL1				TP53INP1
	FOXP2				TPCN1
	FRAS1				TRIM46
	FREM2				TSC22D4
	FRK				TSPAN15
	FRMD4A				TSPAN4
	FRMD4B				TTC21A
	FRMD6				TUBB2B
	FRMPD1				UBE2J1
	FRS2				UCP2
	FRY				UNC13D
	FSCN1				USHBP1
	FSIP1				USP32P1
	FUT9				USP32P2
	FYB				VIPR2
	FZD1				VPREB1
	FZD10				WBSCR17
	GAB2				XPA
	GABBR2				XRCC6BP1
	GABRA1				YJEFN3
	GABRB2				ZDHHC11
	GABRG1				ZMIZ2
	GADD45B				ZNF362
	GALNT6				ZNF37BP
	GAN				ZNF385A
	GATA3				ZNF485
	GATM				ZNF692
	GATSL2				ZSCAN30
	GBP1
	GBP2
	GBP4
	GBP5
	GCM1
	GDAP1L1
	GDF2
	GDF5
	GDF9
	GFAP
	GFPT2
	GGT7
	GHRL
	GJA1
	GLDC
	GNN
	GNRH1
	GOLGA6C
	GOLGA7B
	GOLGA8DP
	GOLGA8E
	GPAM
	GPATCH2
	GPATCH8
	GPC4
	GPC6
	GPR125
	GPR126
	GPR158
	GPR176
	GPR183
	GPR19
	GPR3
	GPR56
	GPR68
	GPR75
	GPR83
	GPR87
	GPRC5C
	GRB10
	GREB1
	GRHL1
	GRIN2A
	GRIN2D
	GRM4
	GRM5
	GSG1
	GTF2IRD2
	GTF3C4
	GUCY1A3
	H1F0
	HAL
	HAPLN3
	HAS2
	HAUS6
	HAVCR2
	HCFC2
	HECTD2
	HECW2
	HEG1
	HELZ
	HERC2P3
	HES6
	HHLA2
	HIST1H2BJ
	HIST1H2BO
	HIST1H3D
	HIST1H4K
	HIST2H2AA3
	HIST2H2AA4
	HIST2H2BE
	HIST2H2BF
	HIVEP1
	HMCN1
	HNRPLL
	HOMER1
	HOXB7
	HPSE
	HS3ST2
	HS6ST3
	HSD17B13
	HSP90AB2P
	HSPA12A
	HSPA1A
	HSPA1B
	HSPA6
	HSPB1
	HSPC072
	HUNK
	HYDIN
	IAPP
	ICA1L
	IDI2-AS1
	IER3
	IER5L
	IFFO2
	IGF1R
	IGSF1
	IGSF10
	IGSF3
	IKZF5
	IL11
	IL15RA
	IL17RC
	IL18R1
	IL18RAP
	IL1R1
	IL1RAP
	IL5RA
	IL6R
	IMPG2
	INMT
	INPP5F
	INSL5
	INTS6
	IPCEF1
	IPW
	IQCG
	IQGAP2
	IRAK2
	IRF4
	IRF6
	IRX4
	ISLR2
	ITCH
	ITGA2
	ITGA6
	ITGAM
	ITGAV
	ITGB8
	ITIH3
	ITK
	ITM2C
	JAG1
	JAK2
	JAM3
	JHDM1D
	JMJD1C
	KAL1
	KALRN
	KANK1
	KAZN
	KCNH1
	KCNH3
	KCNJ10
	KCNK1
	KCNK10
	KCNK2
	KCNMA1
	KCNQ4
	KCNS1
	KCNV2
	KCP
	KDELC1
	KDM4D
	KDM5A
	KDM5B
	KDR
	KGFLP1
	KIAA0232
	KIAA0319
	KIAA0368
	KIAA0513
	KIAA0825
	KIAA0889
	KIAA0895
	KIAA0907
	KIAA0947
	KIAA1107
	KIAA1199
	KIAA1239
	KIAA1244
	KIAA1328
	KIAA1522
	KIAA1549
	KIAA1671
	KIAA1804
	KIAA2018
	KIDINS220
	KIF16B
	KIF18A
	KIF1B
	KIF26B
	KIF5A
	KIF5C
	KIF9
	KIFC3
	KIRREL3
	KLB
	KLF5
	KLF9
	KLHL11
	KLHL15
	KLHL20
	KLHL28
	KLHL3
	KLHL31
	KLHL7
	KLHL7-AS1
	KLK2
	KLLN
	KMO
	KRBA2
	KRT18
	KRT8
	LAMA1
	LAMA2
	LAMA3
	LAMB1
	LAMB2
	LAMC1
	LAMP5
	LAPTM4B
	LATS1
	LCA5
	LCTL
	LDHAL6B
	LEPR
	LGR4
	LHFPL2
	LHX1
	LIFR
	LILRA6
	LIMD1
	LIN52
	LIN9
	LINC00115
	LINC00174
	LINC00346
	LIPH
	LMLN
	LMOD3
	LNPEP
	LNX1
	LOC100128164
	LOC100128288
	LOC100129269
	LOC100129617
	LOC100129931
	LOC100130950
	LOC100133612
	LOC100188947
	LOC100216545
	LOC100271836
	LOC100272216
	LOC100288181
	LOC100289211
	LOC100289361
	LOC100505576
	LOC100507043
	LOC100507062
	LOC100507401
	LOC158696
	LOC219347
	LOC255512
	LOC256880
	LOC283624
	LOC283663
	LOC284412
	LOC285696
	LOC338817
	LOC339166
	LOC349196
	LOC375010
	LOC392196
	LOC641298
	LOC642846
	LOC643201
	LOC643406
	LOC643955
	LOC644669
	LOC644714
	LOC644961
	LOC646214
	LOC648987
	LOC652276
	LOC653061
	LOC653075
	LOC678655
	LOC728323
	LOC728407
	LOC728537
	LOC729444
	LOC729513
	LOC730101
	LOC91948
	LONRF2
	LOX
	LPAR1
	LPCAT2
	LPGAT1
	LPHN2
	LPHN3
	LPIN2
	LPIN3
	LPL
	LPP
	LPPR4
	LRP2
	LRP4
	LRP5L
	LRP6
	LRRC31
	LRRC49
	LRRC70
	LRRC8B
	LRRC8C
	LRRC8E
	LRRK2
	LSAMP
	LTBP2
	LTBP3
	LTN1
	LUZP1
	LYST
	LZTFL1
	MACF1
	MACROD2
	MAGI1
	MALL
	MAML1
	MAP1B
	MAP3K2
	MAP3K8
	MAP6
	MAP7
	MAP7D2
	MAP9
	MB
	MBD5
	MBOAT1
	MCART6
	MCC
	MCF2L2
	MCM10
	MECOM
	MED12L
	MED13
	MED13L
	MEFV
	MEGF9
	MERTK
	MESTIT1
	MET
	METTL16
	METTL21C
	MEX3D
	MFAP3L
	MFSD4
	MGAM
	MGAT4A
	MGC16142
	MGC16275
	MIB1
	MICAL2
	MICALCL
	MICALL1
	MID1
	MITF
	MLC1
	MLK7-AS1
	MLKL
	MMP25
	MMP9
	MOB3B
	MOBP
	MPDZ
	MPP7
	MRAS
	MRC1
	MRGPRX3
	MRVI1
	MS4A14
	MTBP
	MTMR10
	MTRNR2L1
	MTRNR2L10
	MTRNR2L2
	MTRNR2L3
	MTRNR2L4
	MTRNR2L5
	MTRNR2L6
	MTRNR2L8
	MTSS1
	MUC20
	MUC4
	MURC
	MX2
	MXD1
	MYADM
	MYBPC2
	MYBPH
	MYH10
	MYH11
	MYH15
	MYH3
	MYH8
	MYLK2
	MYO10
	MYO1B
	MYO3B
	MYO5B
	MYO5C
	MYO6
	MYOM1
	MYOZ3
	MYT1
	N4BP2L1
	NAAA
	NAALAD2
	NALCN
	NANOG
	NAV2
	NAV3
	NBEAL1
	NBPF1
	NBPF10
	NBPF11
	NBPF14
	NBPF22P
	NCEH1
	NCF2
	NCKAP5L
	NDST3
	NEB
	NEBL
	NEDD4
	NEDD9
	NEFH
	NEFL
	NEFM
	NEK11
	NFASC
	NFATC2
	NFIA
	NFIC
	NFIX
	NFKBIZ
	NHLH1
	NHLRC2
	NHSL1
	NID1
	NINL
	NKIRAS1
	NLRC4
	NLRP2
	NLRP7
	NOS1
	NOTCH2
	NOTCH3
	NPAS3
	NPAS4
	NPHP1
	NPR3
	NR3C2
	NR4A3
	NR5A2
	NRCAM
	NRIP1
	NRP2
	NRXN1
	NSUN4
	NT5E
	NTRK2
	NUSAP1
	NWD1
	OCLN
	ODZ2
	ODZ3
	ODZ4
	OLFML2B
	OPRK1
	OR2B6
	OR2C1
	OR51I1
	OR5AU1
	ORC1
	ORM1
	OSBPL1A
	OSMR
	OSR2
	OTOGL
	OTUD6B
	OTUD7B
	OVGP1
	PADI2
	PADI3
	PAK6
	PALM2
	PAPPA
	PAPSS2
	PAQR5
	PAQR7
	PARD3
	PARD3B
	PARP14
	PAX3
	PAX6
	PCDH1
	PCDH15
	PCDH17
	PCDH19
	PCDH8
	PCSK5
	PCSK6
	PDE10A
	PDE11A
	PDE1B
	PDE1C
	PDE3A
	PDE4D
	PDE4DIP
	PDE5A
	PDGFRB
	PDYN
	PDZD2
	PDZK1
	PDZK1P1
	PDZRN3
	PEG10
	PEG3
	PELI2
	PEX5L
	PFN2
	PGAP1
	PGM2L1
	PGM5P2
	PHACTR2
	PHLDB2
	PHOSPHO1
	PI15
	PIEZO2
	PIK3R3
	PION
	PITX1
	PIWIL2
	PIWIL3
	PKD2
	PKHD1
	PKIB
	PKNOX1
	PLA2G4C
	PLA2G4D
	PLA2G4E
	PLAC2
	PLAT
	PLAUR
	PLCB4
	PLCD4
	PLCE1
	PLCH1
	PLCL1
	PLD1
	PLD6
	PLEKHA5
	PLEKHH2
	PLEKHM3
	PLIN2
	PLK2
	PLS1
	PLXDC1
	PLXNA4
	POLG2
	POLR2A
	POTEE
	POTEF
	POTEM
	POU6F1
	PPAP2B
	PPAPDC1B
	PPARA
	PPARG
	PPM1E
	PPM1H
	PPP1R12A
	PPP1R1B
	PPP1R9A
	PPP4R1L
	PRDM1
	PRDM7
	PRICKLE2
	PRKAB2
	PRKACB
	PRKAR2A
	PRKCH
	PRKD1
	PRKG1
	PROS1
	PROX1
	PRPH
	PRR15L
	PRRG4
	PRRT2
	PRTG
	PRUNE2
	PSD3
	PSTPIP1
	PSTPIP2
	PTCH1
	PTCHD4
	PTGER3
	PTGFR
	PTGIS
	PTGS2
	PTPN12
	PTPN13
	PTPN14
	PTPN21
	PTPN3
	PTPRB
	PTPRD
	PTPRF
	PTPRH
	PTPRK
	PTPRT
	PTPRZ1
	PTRF
	QKI
	RAB11FIP1
	RAB15
	RAB3B
	RABGEF1
	RAD54B
	RAI14
	RAP1GAP
	RAPGEF4
	RASA3
	RASAL2
	RASD2
	RASGRF2
	RASL11A
	RASSF8
	RB1CC1
	RBAK
	RBL1
	RBM12
	RBM15
	RBM20
	RBM27
	RBM43
	RBM48
	RBMS1
	RBMS3
	RC3H2
	RDH16
	RDX
	RECK
	REV3L
	REXO1L1
	RFPL1-AS1
	RFPL3-AS1
	RFPL4A
	RFTN2
	RGL1
	RGNEF
	RGPD1
	RGPD4
	RGPD5
	RGS12
	RGS2
	RGS4
	RGS5
	RGS9
	RHBG
	RHOBTB3
	RHPN2
	RIC8B
	RICTOR
	RIMBP2
	RIMS1
	RIMS4
	RIN2
	RLF
	RMRP
	RNF103-CHMP3
	RNF11
	RNF144A
	RNF157
	RNF169
	RNF2
	RNF219
	RNF43
	RNPC3
	ROBO2
	ROR2
	RORA
	ROS1
	RPPH1
	RRAGC
	RSAD2
	RSBN1
	RSPH3
	RUNDC3B
	RXFP1
	RYR2
	RYR3
	S1PR3
	SALL4
	SASH1
	SBSN
	SCAI
	SCAPER
	SCARA5
	SCARB2
	SCARNA2
	SCEL
	SCG5
	SCIMP
	SCN1A
	SCN2A
	SCN3A
	SCN3B
	SCN7A
	SCN8A
	SCN9A
	SDC4
	SDSL
	SECISBP2
	SECTM1
	SEMA3B
	SEMA3D
	SEMA4D
	SEMA5A
	SEMA5B
	SEMA6D
	SEMA7A
	SEMG1
	SERHL2
	SERPINA9
	SERPINB6
	SERPINB8
	SERPINF1
	SERTAD1
	SETBP1
	SFN
	SFRP1
	SGIP1
	SGK1
	SGK3
	SGMS2
	SGOL2
	SH3BGRL2
	SH3D19
	SH3KBP1
	SH3PXD2A
	SH3YL1
	SHISA2
	SHROOM2
	SHROOM3
	SHROOM4
	SI
	SIGLEC1
	SIK2
	SIRPA
	SKIL
	SLAMF7
	SLC12A7
	SLC12A8
	SLC15A1
	SLC16A4
	SLC18A2
	SLC1A2
	SLC1A3
	SLC22A1
	SLC26A4
	SLC26A7
	SLC26A9
	SLC27A2
	SLC28A3
	SLC31A2
	SLC34A2
	SLC35D2
	SLC35F1
	SLC37A2
	SLC39A12
	SLC41A2
	SLC45A3
	SLC47A1
	SLC4A10
	SLC4A4
	SLC4A7
	SLC5A1
	SLC5A5
	SLC6A14
	SLC6A4
	SLC6A7
	SLC7A14
	SLC7A2
	SLC9A1
	SLC9A2
	SLIT1
	SLITRK3
	SLITRK6
	SLK
	SMA5
	SMAD7
	SMO
	SMURF1
	SMURF2
	SMYD4
	SNAI1
	SNORA67
	SNTB2
	SNX16
	SNX29
	SNX9
	SORBS1
	SORBS2
	SORL1
	SORT1
	SOX5
	SOX6
	SP4
	SPAG1
	SPAG5-AS1
	SPARCL1
	SPATS2L
	SPDYE8P
	SPINK5
	SPIRE1
	SPNS2
	SPOCD1
	SPOCK1
	SPON1
	SPOPL
	SPP1
	SPRED1
	SPTA1
	SPTY2D1
	SRC
	SRCRB4D
	SRGAP1
	ST8SIA1
	STAT5A
	STC1
	STEAP2
	STEAP3
	STK31
	STMN2
	STON1
	STON2
	STRN
	STXBP4
	STXBP5
	STXBP5L
	SULF1
	SV2B
	SVEP1
	SVIL
	SWT1
	SYNJ1
	SYNJ2BP
	SYNM
	SYNPO2
	SYT1
	SYT11
	SYT12
	SYTL2
	SYTL3
	TAF3
	TAF5
	TANC2
	TAOK1
	TAS1R1
	TBC1D10A
	TBC1D9
	TBCCD1
	TBX18
	TCHH
	TDRD7
	TET1
	TET2
	TEX14
	TEX29
	TFCP2L1
	TFEC
	TGFB2
	TGFBR2
	TGFBR3
	TGIF2-C20ORF24
	TGM2
	THAP1
	THAP2
	THBD
	THBS1
	THBS2
	THNSL2
	THRA
	THRB
	THSD1
	THSD4
	THSD7A
	TIAM1
	TIAM2
	TIGD3
	TIMP3
	TIPARP
	TJP1
	TLL1
	TLR2
	TMC5
	TMCC3
	TMEM136
	TMEM212
	TMEM236
	TMEM55A
	TMEM56
	TMX2-CTNND1
	TNFAIP3
	TNFRSF10D
	TNFRSF1B
	TNFSF15
	TNKS
	TNN
	TNNT1
	TNPO1
	TNRC6B
	TNRC6C
	TNXB
	TOB2
	TPPP
	TRAF3IP1
	TRAK2
	TRIM2
	TRIM24
	TRIM53P
	TRIM55
	TRIM68
	TRIM69
	TROVE2
	TRPC1
	TRPM6
	TRPM8
	TSG1
	TSHZ2
	TSPAN13
	TTC39B
	TTC39C
	TTF2
	TUFT1
	TUSC5
	TYW1B
	UBN2
	UCP3
	UGT2A3
	UHMK1
	ULK2
	UNC13C
	UNC5C
	UNC79
	UNC80
	USH2A
	USP17
	USP17L2
	USP17L6P
	USP29
	USP31
	USP37
	USP38
	USP49
	USP6
	USP8
	UST
	UTS2D
	VANGL1
	VANGL2
	VAV3
	VCAN
	VCPIP1
	VEZF1
	VPS13B
	VRK2
	VWA5A
	VWA7
	VWF
	WASL
	WDFY3
	WDR52
	WDR76
	WDR78
	WDR96
	WDSUB1
	WFIKKN1
	WFIKKN2
	WHAMMP2
	WHAMMP3
	WNK3
	WNT2
	WT1
	WWC2
	WWC3
	WWTR1
	XIRP2
	XKR3
	XKR8
	XRN1
	YAP1
	YPEL2
	YPEL4
	ZAK
	ZBTB11
	ZBTB37
	ZBTB38
	ZBTB41
	ZBTB43
	ZBTB8B
	ZC3H12C
	ZCCHC14
	ZDBF2
	ZEB1
	ZEB2
	ZFP2
	ZFP82
	ZFYVE20
	ZFYVE9
	ZIC3
	ZKSCAN5
	ZNF12
	ZNF136
	ZNF14
	ZNF143
	ZNF148
	ZNF155
	ZNF160
	ZNF165
	ZNF20
	ZNF233
	ZNF234
	ZNF267
	ZNF28
	ZNF280B
	ZNF286B
	ZNF292
	ZNF317
	ZNF323
	ZNF333
	ZNF34
	ZNF35
	ZNF383
	ZNF430
	ZNF432
	ZNF433
	ZNF438
	ZNF440
	ZNF441
	ZNF460
	ZNF468
	ZNF471
	ZNF473
	ZNF486
	ZNF510
	ZNF521
	ZNF525
	ZNF541
	ZNF551
	ZNF556
	ZNF567
	ZNF57
	ZNF570
	ZNF571
	ZNF606
	ZNF610
	ZNF614
	ZNF615
	ZNF616
	ZNF618
	ZNF626
	ZNF627
	ZNF654
	ZNF669
	ZNF670
	ZNF699
	ZNF701
	ZNF702P
	ZNF704
	ZNF705A
	ZNF705D
	ZNF714
	ZNF77
	ZNF791
	ZNF8
	ZNF80
	ZNF813
	ZNF831
	ZNF844
	ZNF845
	ZNF850
	ZNF876P
	ZNF92
	ZNF93
	ZNRD1-AS1
	ZPLD1
	ZRANB1
	ZSCAN12P1
	ZYG11A

## Sheet: supp table 3
genes associated with Zta binding peak that are up regulated
	Associated Gene Name	Description
	A4GALT	alpha 1,4-galactosyltransferase
	ACVR1C	activin A receptor, type IC
	ADAMTS14	ADAM metallopeptidase with thrombospondin type 1 motif, 14
	ADAMTS17	ADAM metallopeptidase with thrombospondin type 1 motif, 17
	ADCY1	adenylate cyclase 1 (brain)
	ADPRHL1	ADP-ribosylhydrolase like 1
	AFAP1	actin filament associated protein 1
	AGAP1	ArfGAP with GTPase domain, ankyrin repeat and PH domain 1
	AHNAK	AHNAK nucleoprotein
	ALDH1A3	aldehyde dehydrogenase 1 family, member A3
	ANO1	anoctamin 1, calcium activated chloride channel
	ANXA2	annexin A2
	APC2	adenomatosis polyposis coli 2
	ARHGAP23	Rho GTPase activating protein 23
	ARHGEF10	Rho guanine nucleotide exchange factor (GEF) 10
	ARRB1	arrestin, beta 1
	ARRDC4	arrestin domain containing 4
	ATAD3C	ATPase family, AAA domain containing 3C
	ATP11A	ATPase, class VI, type 11A
	BAIAP2	BAI1-associated protein 2
	CCDC43	coiled-coil domain containing 43
	BCL2A1	BCL2-related protein A1
	BEGAIN	brain-enriched guanylate kinase-associated
	BIN1	bridging integrator 1
	BNIP3	BCL2/adenovirus E1B 19kDa interacting protein 3
	C1orf198	chromosome 1 open reading frame 198
	C1orf200	chromosome 1 open reading frame 200
	C2CD2	C2 calcium-dependent domain containing 2
	CACNA1C	calcium channel, voltage-dependent, L type, alpha 1C subunit
	CACNA1H	calcium channel, voltage-dependent, T type, alpha 1H subunit
	CREB3L3	cAMP responsive element binding protein 3-like 3
	CASKIN1	CASK interacting protein 1
	CASZ1	castor zinc finger 1
	CDC42BPB	CDC42 binding protein kinase beta (DMPK-like)
	CDHR3	cadherin-related family member 3
	CNTF	ciliary neurotrophic factor
	CNTNAP1	contactin associated protein 1
	COL4A1	collagen, type IV, alpha 1
	COL5A1	collagen, type V, alpha 1
	CORO2A	coronin, actin binding protein, 2A
	CPNE6	copine VI (neuronal)
	CRMP1	collapsin response mediator protein 1
	CYP3A5	cytochrome P450, family 3, subfamily A, polypeptide 5
	DAB2IP	DAB2 interacting protein
	DCHS1	dachsous cadherin-related 1
	DCT	dopachrome tautomerase
	DDI2	DNA-damage inducible 1 homolog 2 (S. cerevisiae)
	DIP2C	DIP2 disco-interacting protein 2 homolog C (Drosophila)
	DLGAP2	discs, large (Drosophila) homolog-associated protein 2
	DLL1	delta-like 1 (Drosophila)
	DLX2	distal-less homeobox 2
	DNAH10	dynein, axonemal, heavy chain 10
	DNAH17	dynein, axonemal, heavy chain 17
	DPF1	D4, zinc and double PHD fingers family 1
	DPF3	D4, zinc and double PHD fingers, family 3
	EDNRB	endothelin receptor type B
	EML1	echinoderm microtubule associated protein like 1
	ENC1	ectodermal-neural cortex 1 (with BTB domain)
	ENPP6	ectonucleotide pyrophosphatase/phosphodiesterase 6
	EPB41L1	erythrocyte membrane protein band 4.1-like 1
	EPHA4	EPH receptor A4
	EPHB3	EPH receptor B3
	ESRG	embryonic stem cell related (non-protein coding)
	FAM169B	family with sequence similarity 169, member B
	FAM179A	family with sequence similarity 179, member A
	FAM53A	family with sequence similarity 53, member A
	FAM65C	family with sequence similarity 65, member C
	FAM83C	family with sequence similarity 83, member C
	FARP1	FERM, RhoGEF (ARHGEF) and pleckstrin domain protein 1 (chondrocyte-derived)
	FBLN1	fibulin 1
	FCGR2A	Fc fragment of IgG, low affinity IIa, receptor (CD32)
	FGF18	fibroblast growth factor 18
	FNDC1	fibronectin type III domain containing 1
	DMPK	dystrophia myotonica-protein kinase
	FOSB	FBJ murine osteosarcoma viral oncogene homolog B
	FOXL1	forkhead box L1
	FRMD4A	FERM domain containing 4A
	FSCN1	fascin actin-bundling protein 1
	FZD10	frizzled class receptor 10
	GADD45B	growth arrest and DNA-damage-inducible, beta
	GDAP1L1	ganglioside induced differentiation associated protein 1-like 1
	GDF2	growth differentiation factor 2
	GDF5	growth differentiation factor 5
	GOLGA7B	golgin A7 family, member B
	GPR56	G protein-coupled receptor 56
	GPRC5C	G protein-coupled receptor, class C, group 5, member C
	GRIN2A	glutamate receptor, ionotropic, N-methyl D-aspartate 2A
	GRM4	glutamate receptor, metabotropic 4
	GSG1	germ cell associated 1
	HAPLN3	hyaluronan and proteoglycan link protein 3
	HERC2P3	hect domain and RLD 2 pseudogene 3
	HS3ST2	heparan sulfate (glucosamine) 3-O-sulfotransferase 2
	HSPB1	heat shock 27kDa protein 1
	HUNK	hormonally up-regulated Neu-associated kinase
	IER3	immediate early response 3
	IER5L	immediate early response 5-like
	IL6R	interleukin 6 receptor
	IRX4	iroquois homeobox 4
	ISLR2	immunoglobulin superfamily containing leucine-rich repeat 2
	JAG1	jagged 1
	JAM3	junctional adhesion molecule 3
	KCNMA1	potassium large conductance calcium-activated channel, subfamily M, alpha member 1
	KIAA0513	KIAA0513
	KIAA1522	KIAA1522
	KIF26B	kinesin family member 26B
	KIFC3	kinesin family member C3
	LAMB1	laminin, beta 1
	LAMP5	lysosomal-associated membrane protein family, member 5
	LHX1	LIM homeobox 1
	LINC00346	long intergenic non-protein coding RNA 346
	LRP2	low density lipoprotein receptor-related protein 2
	LRP5L	low density lipoprotein receptor-related protein 5-like
	MACROD2	MACRO domain containing 2
	MB	myoglobin
	MICALL1	MICAL-like 1
	MLC1	megalencephalic leukoencephalopathy with subcortical cysts 1
	MMP9	matrix metallopeptidase 9 (gelatinase B, 92kDa gelatinase, 92kDa type IV collagenase)
	MTSS1	metastasis suppressor 1
	MUC20	mucin 20, cell surface associated
	MUC4	mucin 4, cell surface associated
	MYT1	myelin transcription factor 1
	NALCN	sodium leak channel, non-selective
	NAV2	neuron navigator 2
	NFASC	neurofascin
	NFATC2	nuclear factor of activated T-cells, cytoplasmic, calcineurin-dependent 2
	NFIX	nuclear factor I/X (CCAAT-binding transcription factor)
	NID1	nidogen 1
	NR3C2	nuclear receptor subfamily 3, group C, member 2
	PCDH1	protocadherin 1
	PDE10A	phosphodiesterase 10A
	PDE1B	phosphodiesterase 1B, calmodulin-dependent
	PDE3A	phosphodiesterase 3A, cGMP-inhibited
	PKNOX1	PBX/knotted 1 homeobox 1
	KLK2	kallikrein-related peptidase 2
	PLA2G4C	phospholipase A2, group IVC (cytosolic, calcium-independent)
	PLA2G4E	phospholipase A2, group IVE
	PLAUR	plasminogen activator, urokinase receptor
	PLXNA4	plexin A4
	POLR2A	polymerase (RNA) II (DNA directed) polypeptide A, 220kDa
	PTPRT	protein tyrosine phosphatase, receptor type, T
	QKI	QKI, KH domain containing, RNA binding
	RASA3	RAS p21 protein activator 3
	RASD2	RASD family, member 2
	RASGRF2	Ras protein-specific guanine nucleotide-releasing factor 2
	RGS12	regulator of G-protein signaling 12
	RGS9	regulator of G-protein signaling 9
	RIMBP2	RIMS binding protein 2
	RNF219	ring finger protein 219
	RPPH1	ribonuclease P RNA component H1
	RRAGC	Ras-related GTP binding C
	SCIMP	SLP adaptor and CSK interacting membrane protein
	SECTM1	secreted and transmembrane 1
	SEMA3B	sema domain, immunoglobulin domain (Ig), short basic domain, secreted, (semaphorin) 3B
	SEMA4D	sema domain, immunoglobulin domain (Ig), transmembrane domain (TM) and short cytoplasmic domain, (semaphorin) 4D
	SEMA5A	sema domain, seven thrombospondin repeats (type 1 and type 1-like), transmembrane domain (TM) and short cytoplasmic domain, (semaphorin) 5A
	SEMA6D	sema domain, transmembrane domain (TM), and cytoplasmic domain, (semaphorin) 6D
	SEMA7A	semaphorin 7A, GPI membrane anchor (John Milton Hagen blood group)
	SERHL2	serine hydrolase-like 2
	SFRP1	secreted frizzled-related protein 1
	SIK2	salt-inducible kinase 2
	SIRPA	signal-regulatory protein alpha
	SLC12A7	solute carrier family 12 (potassium/chloride transporter), member 7
	SLC12A8	solute carrier family 12, member 8
	SLC18A2	solute carrier family 18 (vesicular monoamine transporter), member 2
	SLC47A1	solute carrier family 47 (multidrug and toxin extrusion), member 1
	SLC6A7	solute carrier family 6 (neurotransmitter transporter), member 7
	SMURF2	SMAD specific E3 ubiquitin protein ligase 2
	SNX16	sorting nexin 16
	SNX9	sorting nexin 9
	SORL1	sortilin-related receptor, L(DLR class) A repeats containing
	SPNS2	spinster homolog 2 (Drosophila)
	SRC	v-src avian sarcoma (Schmidt-Ruppin A-2) viral oncogene homolog
	SV2B	synaptic vesicle glycoprotein 2B
	SYNM	synemin, intermediate filament protein
	SYNPO2	synaptopodin 2
	SYTL3	synaptotagmin-like 3
	TBC1D10A	TBC1 domain family, member 10A
	TEX29	testis expressed 29
	THBS2	thrombospondin 2
	THRA	thyroid hormone receptor, alpha
	TIAM1	T-cell lymphoma invasion and metastasis 1
	TJP1	tight junction protein 1
	TNFRSF10D	tumor necrosis factor receptor superfamily, member 10d, decoy with truncated death domain
	TNRC6C	trinucleotide repeat containing 6C
	TNXB	tenascin XB
	TOB2	transducer of ERBB2, 2
	TPPP	tubulin polymerization promoting protein
	TSHZ2	teashirt zinc finger homeobox 2
	TTF2	transcription termination factor, RNA polymerase II
	TUSC5	tumor suppressor candidate 5
	WFIKKN1	WAP, follistatin/kazal, immunoglobulin, kunitz and netrin domain containing 1
	WFIKKN2	WAP, follistatin/kazal, immunoglobulin, kunitz and netrin domain containing 2
	XKR8	XK, Kell blood group complex subunit-related family, member 8
	ZCCHC14	zinc finger, CCHC domain containing 14
	ZFYVE20	zinc finger, FYVE domain containing 20
	ZIC3	Zic family member 3
	ZNF704	zinc finger protein 704
	ZNF813	zinc finger protein 813
	ZNF92	zinc finger protein 92
